# Supplementary material for: (2E)-1-(4-Amino­phen­yl)-3-(2-thien­yl)prop-2-en-1-one ethanol hemisolvate
Source: Acta Crystallogr Sect E Struct Rep Online. 2009 Sep 26;65(Pt 10):o2532–3. doi: 10.1107/S1600536809037933 (PMC2970323; doi:10.1107/S1600536809037933)
Supplement: Supplementary file 1 [file e-65-o2532-sup1.cif]

##############################################################################
###                                                                        ###
###        Electronic paper (Acta Crystallographica Section E)             ###
###                                                                        ###
##############################################################################
#                                                                            #
# This CIF contains the data in a paper accepted for publication in Acta     #
# Crystallographica Section E. It conforms to the requirements of Notes      #
# for Authors for Section E, and has been peer reviewed under the auspices   #
# of the IUCr Commission on Journals.                                        #
#                                                                            #
# Full details of the Crystallographic Information File format               #
# are given in the paper "The Crystallographic Information File (CIF):       #
# a New Standard Archive File for Crystallography" by S. R. Hall, F. H.      #
# Allen and I. D. Brown [Acta Cryst. (1991), A47, 655-685].                  #
#                                                                            #
# The current version of the core CIF dictionary is obtainable from          #
# ftp://ftp.iucr.org/pub/cif_core.dic. The current version number is 2.4.    #
#                                                                            #
# Software is freely available for graphical display of the structure(s) in  #
# this CIF.  For information consult the CIF home page http://www.iucr.org/  #
# cif/home.html                                                              #
#                                                                            #
# This file may be used for bona fide research purposes within the           #
# scientific community so long as proper attribution is given to the journal # 
# article from which it was obtained.                                        #
#                                                                            #
##############################################################################
                                             
data_global
_audit_creation_method     'form.cif (version 2.0)'
_journal_data_validation_number     ?
_journal_date_recd_electronic     2009-09-11
_journal_date_accepted     2009-09-19
_journal_name_full     'Acta Crystallographica, Section E'
_journal_year     2009
_journal_volume     65
_journal_issue     10
_journal_page_first     o2532
_journal_page_last     o2533
_journal_paper_category     QO
_journal_coeditor_code     CI2908
_publ_contact_author_name     'Prof. Fun Hoong-Kun'
_publ_contact_author_address
;
      X-ray Crystallography Unit
      School of Physics
      Universiti Sains Malaysia
      11800 USM, Penang
      MALAYSIA
;
_publ_contact_author_email     'hkfun@usm.my'
_publ_contact_author_fax     '6 04 6579150'
_publ_contact_author_phone     '6 04 6577888  Ext. 3690'
_publ_section_title
;
(2<i>E</i>)-1-(4-Aminophenyl)-3-(2-thienyl)prop-2-en-1-one ethanol hemisolvate
;
loop_
    _publ_author_name
    _publ_author_footnote
    _publ_author_address
    'Hoong-Kun Fun'
;
      Thomson Reuters ResearcherID: A-3561-2009.
;
;     X-ray Crystallography Unit
      School of Physics
      Universiti Sains Malaysia
      11800 USM, Penang
      Malaysia
;
    'Thawanrat Kobkeatthawin' ?
;  Department of Chemistry and Center of Excellence for Innovation in Chemistry
   Faculty of Science
   Prince of Songkla University
   Hat-Yai, Songkhla 90112
   Thailand
;
    'Suchada Chantrapromma'
;
      Additional correspondence author, e-mail: suchada.c@psu.ac.th.
      Thomson Reuters ResearcherID: A-5085-2009.
;
;     Crystal Materials Research Unit
      Department of Chemistry
      Faculty of Science
      Prince of Songkla University
      Hat-Yai, Songkhla 90112
      Thailand
;
data_I
_audit_creation_method     SHELXL-97
_chemical_name_systematic
;
(2<i>E</i>)-1-(4-Aminophenyl)-3-(2-thienyl)prop-2-en-1-one ethanol
hemisolvate
;
_chemical_name_common
;
;
_chemical_formula_moiety     'C13 H11 N O S, 0.5(C2 H6 O)'
_chemical_formula_sum     'C14 H14 N O1.50 S'
_chemical_formula_iupac     'C13 H11 N O S, 0.5C2 H6 O'
_chemical_formula_weight     252.32
_chemical_melting_point     ?
_chemical_melting_point_gt     378
_chemical_melting_point_lt     379
_symmetry_cell_setting     orthorhombic
_symmetry_space_group_name_H-M     'P 21 21 21'
_symmetry_space_group_name_Hall     'P 2ac 2ab'
loop_
    _symmetry_equiv_pos_as_xyz
    'x, y, z'
    '-x+1/2, -y, z+1/2'
    '-x, y+1/2, -z+1/2'
    'x+1/2, -y+1/2, -z'
_cell_length_a     5.14130(10)
_cell_length_b     13.9754(2)
_cell_length_c     18.2647(2)
_cell_angle_alpha     90.00
_cell_angle_beta     90.00
_cell_angle_gamma     90.00
_cell_volume     1312.35(3)
_cell_formula_units_Z     4
_cell_measurement_reflns_used     4225
_cell_measurement_theta_min     1.83
_cell_measurement_theta_max     31.08
_cell_measurement_temperature     100
_exptl_crystal_description     plate
_exptl_crystal_colour     yellow
_exptl_crystal_size_max     0.56
_exptl_crystal_size_mid     0.22
_exptl_crystal_size_min     0.17
_exptl_crystal_density_diffrn     1.277
_exptl_crystal_density_meas     ?
_exptl_crystal_density_method     'not measured'
_exptl_crystal_F_000     532
_exptl_absorpt_coefficient_mu     0.235
_exptl_absorpt_correction_type     multi-scan
_exptl_absorpt_process_details     '(SADABS; Bruker, 2005)'
_exptl_absorpt_correction_T_min     0.8794
_exptl_absorpt_correction_T_max     0.9610
_exptl_special_details
;
The crystal was placed in the cold stream of an Oxford Cryosystems Cobra
open-flow nitrogen cryostat (Cosier & Glazer, 1986) operating at 120.0(1) K.
;
_diffrn_ambient_temperature     100
_diffrn_radiation_type     'MoK\a'
_diffrn_radiation_wavelength     0.71073
_diffrn_radiation_source     'sealed tube'
_diffrn_radiation_monochromator     'graphite'
_diffrn_measurement_device_type     'Bruker APEXII CCD area-detector'
_diffrn_measurement_method     '\f and \w'
_diffrn_detector_area_resol_mean     ?
_diffrn_reflns_number     22258
_diffrn_reflns_av_R_equivalents     0.0264
_diffrn_reflns_av_sigmaI/netI     0.0211
_diffrn_reflns_theta_min     1.83
_diffrn_reflns_theta_max     31.08
_diffrn_reflns_theta_full     31.08
_diffrn_measured_fraction_theta_max     0.999
_diffrn_measured_fraction_theta_full     0.999
_diffrn_reflns_limit_h_min     -7
_diffrn_reflns_limit_h_max     7
_diffrn_reflns_limit_k_min     -20
_diffrn_reflns_limit_k_max     15
_diffrn_reflns_limit_l_min     -26
_diffrn_reflns_limit_l_max     24
_diffrn_standards_number     0
_diffrn_standards_interval_count     .
_diffrn_standards_interval_time     .
_diffrn_standards_decay_%     ?
_refine_special_details
;
Refinement of <i>F</i>^2^ against ALL reflections. The weighted <i>R</i>-factor
<i>wR</i> and goodness of fit <i>S</i> are based on <i>F</i>^2^, conventional
<i>R</i>-factors <i>R</i> are based on <i>F</i>, with <i>F</i> set to zero for
negative <i>F</i>^2^. The threshold expression of <i>F</i>^2^ >
\s(<i>F</i>^2^) is used only for calculating <i>R</i>-factors(gt) <i>etc</i>.
and is not relevant to the choice of reflections for refinement.
<i>R</i>-factors based on <i>F</i>^2^ are statistically about twice as large
as those based on <i>F</i>, and <i>R</i>- factors based on ALL data will be
even larger.
;
_reflns_number_total     4225
_reflns_number_gt     3893
_reflns_threshold_expression     I>2\s(I)
_refine_ls_structure_factor_coef     Fsqd
_refine_ls_matrix_type     full
_refine_ls_R_factor_all     0.0647
_refine_ls_R_factor_gt     0.0609
_refine_ls_wR_factor_gt     0.1995
_refine_ls_wR_factor_ref     0.2051
_refine_ls_goodness_of_fit_ref     1.085
_refine_ls_restrained_S_all     1.087
_refine_ls_number_reflns     4225
_refine_ls_number_parameters     188
_refine_ls_number_restraints     14
_refine_ls_hydrogen_treatment     constr
_refine_ls_weighting_scheme     calc
_refine_ls_weighting_details
         'calc w=1/[\s^2^(Fo^2^)+(0.1552P)^2^+0.2319P] where P=(Fo^2^+2Fc^2^)/3'
_atom_sites_solution_hydrogens     geom
_atom_sites_solution_primary     direct
_atom_sites_solution_secondary     difmap
_refine_ls_shift/su_max     0.001
_refine_ls_shift/su_mean     0.000
_refine_diff_density_max     1.042
_refine_diff_density_min     -0.311
_refine_ls_extinction_method     none
_refine_ls_extinction_coef     ?
_refine_ls_abs_structure_details     'Flack (1983), 1874 Friedel pairs'
_refine_ls_abs_structure_Flack     0.00(12)
loop_
    _atom_type_symbol
    _atom_type_description
    _atom_type_scat_dispersion_real
    _atom_type_scat_dispersion_imag
    _atom_type_scat_source
    'C' 'C' 0.0033 0.0016
                         'International Tables Vol C Tables 4.2.6.8 and 6.1.1.4'
    'H' 'H' 0.0000 0.0000
                         'International Tables Vol C Tables 4.2.6.8 and 6.1.1.4'
    'N' 'N' 0.0061 0.0033
                         'International Tables Vol C Tables 4.2.6.8 and 6.1.1.4'
    'O' 'O' 0.0106 0.0060
                         'International Tables Vol C Tables 4.2.6.8 and 6.1.1.4'
    'S' 'S' 0.1246 0.1234
                         'International Tables Vol C Tables 4.2.6.8 and 6.1.1.4'
_computing_data_collection     'APEX2 (Bruker, 2005)'
_computing_cell_refinement     'SAINT (Bruker, 2005)'
_computing_data_reduction     'SAINT (Bruker, 2005)'
_computing_structure_solution     'SHELXTL (Sheldrick, 2008)'
_computing_structure_refinement     'SHELXTL (Sheldrick, 2008)'
_computing_molecular_graphics     'SHELXTL (Sheldrick, 2008)'
_computing_publication_material
;
SHELXTL (Sheldrick, 2008) and PLATON (Spek, 2009)
;
loop_
    _atom_site_type_symbol
    _atom_site_label
    _atom_site_fract_x
    _atom_site_fract_y
    _atom_site_fract_z
    _atom_site_U_iso_or_equiv
    _atom_site_adp_type
    _atom_site_calc_flag
    _atom_site_refinement_flags
    _atom_site_occupancy
    _atom_site_disorder_assembly
    _atom_site_disorder_group
    O O1 0.4331(4) -0.19026(12) 0.23694(11) 0.0354(4) Uani d . 1 . .
    N N1 -0.3267(4) 0.13702(15) 0.34900(11) 0.0303(4) Uani d . 1 . .
    H H1A -0.3311 0.1971 0.3390 0.036 Uiso calc R 1 . .
    H H1B -0.4325 0.1135 0.3807 0.036 Uiso calc R 1 . .
    C C1 0.0494(4) -0.07627(15) 0.29945(11) 0.0260(4) Uani d . 1 . .
    H H1 0.0568 -0.1408 0.3116 0.031 Uiso calc R 1 . .
    C C2 -0.1363(4) -0.01898(16) 0.33217(11) 0.0257(4) Uani d . 1 . .
    H H2 -0.2512 -0.0453 0.3659 0.031 Uiso calc R 1 . .
    C C3 -0.1526(4) 0.07911(15) 0.31464(11) 0.0249(4) Uani d . 1 . .
    C C4 0.0225(5) 0.11577(16) 0.26252(12) 0.0296(4) Uani d . 1 . .
    H H4 0.0135 0.1800 0.2495 0.035 Uiso calc R 1 . .
    C C5 0.2078(4) 0.05764(16) 0.23027(13) 0.0284(4) Uani d . 1 . .
    H H5 0.3214 0.0835 0.1960 0.034 Uiso calc R 1 . .
    C C6 0.2273(4) -0.03956(15) 0.24835(10) 0.0232(4) Uani d . 1 . .
    C C7 0.4185(4) -0.10551(15) 0.21554(11) 0.0244(4) Uani d . 1 . .
    C C8 0.5911(4) -0.07082(15) 0.15699(12) 0.0256(4) Uani d . 1 . .
    H H8 0.5733 -0.0082 0.1405 0.031 Uiso calc R 1 . .
    C C9 0.7742(4) -0.12715(15) 0.12666(11) 0.0251(4) Uani d . 1 A .
    H H9 0.7867 -0.1897 0.1436 0.030 Uiso calc R 1 . .
    C C10 0.9527(4) -0.09779(15) 0.06978(11) 0.0241(4) Uani d D 1 . .
    S S1 0.95430(16) 0.01724(6) 0.03611(4) 0.0312(2) Uani d PD 0.842(3) A 1
    C C11 1.2101(13) -0.0077(4) -0.0214(2) 0.0304(8) Uani d PD 0.842(3) A 1
    H H11 1.2848 0.0368 -0.0529 0.037 Uiso d PR 0.842(3) A 1
    C C12 1.2907(12) -0.1014(4) -0.0157(4) 0.0293(6) Uani d PD 0.842(3) A 1
    H H12 1.4268 -0.1277 -0.0425 0.035 Uiso d PR 0.842(3) A 1
    C C13 1.1404(12) -0.1509(4) 0.0372(4) 0.0291(11) Uani d PD 0.842(3) A 1
    H H13 1.1694 -0.2150 0.0481 0.035 Uiso d PR 0.842(3) A 1
    S S1A 1.1592(16) -0.1790(5) 0.0320(5) 0.0257(13) Uani d PD 0.158(3) A 2
    C C11A 1.312(7) -0.095(2) -0.020(2) 0.0293(6) Uani d PD 0.16 A 2
    H H11A 1.4432 -0.1078 -0.0536 0.035 Uiso d PR 0.158(3) A 2
    C C12A 1.208(7) -0.006(2) -0.0088(18) 0.0304(8) Uani d PD 0.16 A 2
    H H12A 1.2513 0.0496 -0.0341 0.037 Uiso d PR 0.158(3) A 2
    C C13A 1.005(4) -0.0026(14) 0.0424(12) 0.0291(11) Uani d PD 0.16 A 2
    H H13A 0.9294 0.0517 0.0628 0.035 Uiso d PR 0.158(3) A 2
    O O2 -0.2058(19) -0.2501(8) 0.4350(6) 0.060(3) Uiso d PD 0.25 . 1
    H H2B -0.3410 -0.2368 0.4565 0.089 Uiso d PR 0.25 . 1
    C C14 0.013(2) -0.2424(15) 0.4817(8) 0.070(4) Uiso d PD 0.25 . 1
    H H14A 0.0016 -0.2951 0.5161 0.084 Uiso d PR 0.25 . 1
    H H14B 0.0012 -0.1832 0.5093 0.084 Uiso d PR 0.25 . 1
    C C15 0.272(2) -0.2486(12) 0.4437(9) 0.058(3) Uiso d PD 0.25 . 1
    H H15A 0.3970 -0.2793 0.4748 0.087 Uiso d PR 0.25 . 1
    H H15B 0.3290 -0.1848 0.4328 0.087 Uiso d PR 0.25 . 1
    H H15C 0.2548 -0.2842 0.3990 0.087 Uiso d PR 0.25 . 1
    O O2A 0.333(2) -0.2650(10) 0.4138(7) 0.075(3) Uiso d PD 0.25 . 2
    H H2AA 0.3521 -0.2536 0.3700 0.113 Uiso d PR 0.25 . 2
    C C14A 0.059(3) -0.2529(15) 0.4304(7) 0.070(4) Uiso d PD 0.25 . 2
    H H14C -0.0254 -0.2859 0.3909 0.084 Uiso d PR 0.25 . 2
    H H14D 0.0526 -0.1870 0.4158 0.084 Uiso d PR 0.25 . 2
    C C15A 0.012(3) -0.2491(14) 0.5119(7) 0.064(4) Uiso d PD 0.25 . 2
    H H15G -0.1703 -0.2413 0.5218 0.096 Uiso d PR 0.25 . 2
    H H15D 0.0720 -0.3078 0.5333 0.096 Uiso d PR 0.25 . 2
    H H15E 0.1065 -0.1963 0.5324 0.096 Uiso d PR 0.25 . 2
loop_
    _atom_site_aniso_label
    _atom_site_aniso_U_11
    _atom_site_aniso_U_22
    _atom_site_aniso_U_33
    _atom_site_aniso_U_12
    _atom_site_aniso_U_13
    _atom_site_aniso_U_23
    O1 0.0388(9) 0.0271(7) 0.0402(9) -0.0006(7) 0.0127(8) -0.0014(6)
    N1 0.0301(9) 0.0343(9) 0.0266(8) 0.0049(7) 0.0037(7) -0.0008(7)
    C1 0.0271(9) 0.0298(9) 0.0211(8) -0.0024(8) 0.0010(7) 0.0000(7)
    C2 0.0262(8) 0.0299(9) 0.0210(8) -0.0017(8) 0.0025(7) -0.0004(7)
    C3 0.0232(8) 0.0309(9) 0.0207(8) -0.0009(7) -0.0029(7) -0.0030(7)
    C4 0.0300(10) 0.0293(9) 0.0295(10) 0.0002(8) 0.0042(8) 0.0015(8)
    C5 0.0260(9) 0.0317(10) 0.0275(9) -0.0011(8) 0.0057(8) -0.0003(8)
    C6 0.0227(8) 0.0274(9) 0.0194(8) -0.0032(7) -0.0006(6) -0.0045(6)
    C7 0.0228(9) 0.0271(8) 0.0234(9) -0.0036(7) 0.0010(7) -0.0033(7)
    C8 0.0233(9) 0.0317(9) 0.0217(8) -0.0027(7) 0.0019(7) -0.0016(7)
    C9 0.0221(8) 0.0294(9) 0.0237(9) -0.0041(7) -0.0008(7) -0.0007(7)
    C10 0.0209(8) 0.0298(8) 0.0216(8) -0.0026(7) -0.0017(7) -0.0006(7)
    S1 0.0333(4) 0.0323(4) 0.0279(3) 0.0023(3) 0.0062(3) 0.0037(3)
    C11 0.0314(11) 0.0398(12) 0.020(2) -0.0038(9) 0.0043(14) 0.0031(14)
    C12 0.0222(15) 0.0416(14) 0.0243(13) -0.0012(10) 0.0021(10) 0.0018(10)
    C13 0.0248(16) 0.033(2) 0.0298(17) 0.0007(17) -0.0037(12) -0.0028(19)
    S1A 0.0227(19) 0.031(3) 0.023(2) -0.003(2) 0.0025(15) 0.003(2)
    C11A 0.0222(15) 0.0416(14) 0.0243(13) -0.0012(10) 0.0021(10) 0.0018(10)
    C12A 0.0314(11) 0.0398(12) 0.020(2) -0.0038(9) 0.0043(14) 0.0031(14)
    C13A 0.0248(16) 0.033(2) 0.0298(17) 0.0007(17) -0.0037(12) -0.0028(19)
_geom_special_details
;
 All esds (except the esd in the dihedral angle between two l.s. planes)
 are estimated using the full covariance matrix.  The cell esds are taken
 into account individually in the estimation of esds in distances, angles
 and torsion angles; correlations between esds in cell parameters are only
 used when they are defined by crystal symmetry.  An approximate (isotropic)
 treatment of cell esds is used for estimating esds involving l.s. planes.
;
loop_
    _geom_bond_atom_site_label_1
    _geom_bond_atom_site_label_2
    _geom_bond_site_symmetry_2
    _geom_bond_distance
    _geom_bond_publ_flag
    O1 C7 . 1.250(3) ?
    N1 C3 . 1.360(3) ?
    N1 H1A . 0.86 ?
    N1 H1B . 0.86 ?
    C1 C2 . 1.382(3) ?
    C1 C6 . 1.404(3) ?
    C1 H1 . 0.93 ?
    C2 C3 . 1.410(3) ?
    C2 H2 . 0.93 ?
    C3 C4 . 1.407(3) ?
    C4 C5 . 1.384(3) ?
    C4 H4 . 0.93 ?
    C5 C6 . 1.402(3) ?
    C5 H5 . 0.93 ?
    C6 C7 . 1.475(3) ?
    C7 C8 . 1.472(3) ?
    C8 C9 . 1.346(3) ?
    C8 H8 . 0.93 ?
    C9 C10 . 1.446(3) ?
    C9 H9 . 0.93 ?
    C10 C13 . 1.355(6) ?
    C10 C13A . 1.45(2) ?
    C10 S1A . 1.701(8) ?
    C10 S1 . 1.721(2) ?
    S1 C11 . 1.719(5) ?
    C11 C12 . 1.377(5) ?
    C11 H11 . 0.93 ?
    C12 C13 . 1.418(8) ?
    C12 H12 . 0.93 ?
    C13 H13 . 0.93 ?
    S1A C11A . 1.70(2) ?
    C11A C12A . 1.373(17) ?
    C11A H11A . 0.93 ?
    C12A C13A . 1.40(2) ?
    C12A H12A . 0.93 ?
    C13A H13A . 0.93 ?
    O2 C14 . 1.416(9) ?
    O2 H2B . 0.82 ?
    C14 C15 . 1.504(10) ?
    C14 H14A . 0.97 ?
    C14 H14B . 0.97 ?
    C15 H15A . 0.96 ?
    C15 H15B . 0.96 ?
    C15 H15C . 0.96 ?
    O2A C14A . 1.449(9) ?
    O2A H2AA . 0.82 ?
    C14A C15A . 1.509(9) ?
    C14A H14C . 0.96 ?
    C14A H14D . 0.96 ?
    C15A H15G . 0.96 ?
    C15A H15D . 0.96 ?
    C15A H15E . 0.96 ?
loop_
    _geom_angle_atom_site_label_1
    _geom_angle_atom_site_label_2
    _geom_angle_atom_site_label_3
    _geom_angle_site_symmetry_1
    _geom_angle_site_symmetry_3
    _geom_angle
    _geom_angle_publ_flag
    C3 N1 H1A . . 120.0 ?
    C3 N1 H1B . . 120.0 ?
    H1A N1 H1B . . 120.0 ?
    C2 C1 C6 . . 121.7(2) ?
    C2 C1 H1 . . 119.1 ?
    C6 C1 H1 . . 119.1 ?
    C1 C2 C3 . . 120.41(19) ?
    C1 C2 H2 . . 119.8 ?
    C3 C2 H2 . . 119.8 ?
    N1 C3 C4 . . 121.1(2) ?
    N1 C3 C2 . . 120.8(2) ?
    C4 C3 C2 . . 118.0(2) ?
    C5 C4 C3 . . 121.0(2) ?
    C5 C4 H4 . . 119.5 ?
    C3 C4 H4 . . 119.5 ?
    C4 C5 C6 . . 121.2(2) ?
    C4 C5 H5 . . 119.4 ?
    C6 C5 H5 . . 119.4 ?
    C5 C6 C1 . . 117.7(2) ?
    C5 C6 C7 . . 123.89(19) ?
    C1 C6 C7 . . 118.42(19) ?
    O1 C7 C8 . . 120.21(19) ?
    O1 C7 C6 . . 120.36(19) ?
    C8 C7 C6 . . 119.43(18) ?
    C9 C8 C7 . . 121.9(2) ?
    C9 C8 H8 . . 119.1 ?
    C7 C8 H8 . . 119.1 ?
    C8 C9 C10 . . 125.0(2) ?
    C8 C9 H9 . . 117.5 ?
    C10 C9 H9 . . 117.5 ?
    C13 C10 C9 . . 127.7(3) ?
    C13A C10 C9 . . 128.8(8) ?
    C13A C10 S1A . . 111.0(8) ?
    C9 C10 S1A . . 119.9(3) ?
    C13 C10 S1 . . 110.6(3) ?
    C9 C10 S1 . . 121.65(17) ?
    C11 S1 C10 . . 91.9(2) ?
    C12 C11 S1 . . 112.1(4) ?
    C12 C11 H11 . . 124.0 ?
    S1 C11 H11 . . 123.9 ?
    C11 C12 C13 . . 110.6(5) ?
    C11 C12 H12 . . 124.2 ?
    C13 C12 H12 . . 125.2 ?
    C10 C13 C12 . . 114.8(5) ?
    C10 C13 H13 . . 123.3 ?
    C12 C13 H13 . . 121.9 ?
    C11A S1A C10 . . 93.1(12) ?
    C12A C11A S1A . . 111(2) ?
    C12A C11A H11A . . 123.4 ?
    S1A C11A H11A . . 125.1 ?
    C11A C12A H12A . . 126.4 ?
    C13A C12A H12A . . 118.7 ?
    C12A C13A C10 . . 109.7(16) ?
    C12A C13A H13A . . 127.1 ?
    C10 C13A H13A . . 122.4 ?
    C14 O2 H2B . . 111.5 ?
    O2 C14 C15 . . 114.9(10) ?
    O2 C14 H14A . . 106.6 ?
    C15 C14 H14A . . 108.0 ?
    O2 C14 H14B . . 109.2 ?
    C15 C14 H14B . . 110.1 ?
    H14A C14 H14B . . 107.9 ?
    C14 C15 H15A . . 110.2 ?
    C14 C15 H15B . . 108.2 ?
    H15A C15 H15B . . 109.5 ?
    C14 C15 H15C . . 109.9 ?
    H15A C15 H15C . . 109.5 ?
    H15B C15 H15C . . 109.5 ?
    C14A O2A H2AA . . 107.3 ?
    O2A C14A C15A . . 111.5(9) ?
    O2A C14A H14C . . 103.1 ?
    C15A C14A H14C . . 133.2 ?
    O2A C14A H14D . . 95.1 ?
    C15A C14A H14D . . 103.6 ?
    H14C C14A H14D . . 103.7 ?
    C14A C15A H15G . . 110.4 ?
    C14A C15A H15D . . 108.7 ?
    H15G C15A H15D . . 109.5 ?
    C14A C15A H15E . . 109.4 ?
    H15G C15A H15E . . 109.5 ?
    H15D C15A H15E . . 109.5 ?
loop_
    _geom_torsion_atom_site_label_1
    _geom_torsion_atom_site_label_2
    _geom_torsion_atom_site_label_3
    _geom_torsion_atom_site_label_4
    _geom_torsion_site_symmetry_1
    _geom_torsion_site_symmetry_2
    _geom_torsion_site_symmetry_3
    _geom_torsion_site_symmetry_4
    _geom_torsion
    _geom_torsion_publ_flag
    C6 C1 C2 C3 . . . . 0.2(3) ?
    C1 C2 C3 N1 . . . . -177.0(2) ?
    C1 C2 C3 C4 . . . . 0.9(3) ?
    N1 C3 C4 C5 . . . . 176.8(2) ?
    C2 C3 C4 C5 . . . . -1.0(3) ?
    C3 C4 C5 C6 . . . . 0.0(4) ?
    C4 C5 C6 C1 . . . . 1.0(3) ?
    C4 C5 C6 C7 . . . . 179.4(2) ?
    C2 C1 C6 C5 . . . . -1.1(3) ?
    C2 C1 C6 C7 . . . . -179.63(19) ?
    C5 C6 C7 O1 . . . . 176.5(2) ?
    C1 C6 C7 O1 . . . . -5.2(3) ?
    C5 C6 C7 C8 . . . . -3.9(3) ?
    C1 C6 C7 C8 . . . . 174.47(19) ?
    O1 C7 C8 C9 . . . . -2.4(3) ?
    C6 C7 C8 C9 . . . . 178.02(19) ?
    C7 C8 C9 C10 . . . . -179.1(2) ?
    C8 C9 C10 C13 . . . . 180.0(4) ?
    C8 C9 C10 C13A . . . . 11.2(11) ?
    C8 C9 C10 S1A . . . . -175.4(4) ?
    C8 C9 C10 S1 . . . . 2.0(3) ?
    C13 C10 S1 C11 . . . . -0.2(4) ?
    C13A C10 S1 C11 . . . . 42(5) ?
    C9 C10 S1 C11 . . . . 178.1(3) ?
    S1A C10 S1 C11 . . . . -4.5(4) ?
    C10 S1 C11 C12 . . . . 0.6(3) ?
    S1 C11 C12 C13 . . . . -0.7(5) ?
    C13A C10 C13 C12 . . . . -7.3(10) ?
    C9 C10 C13 C12 . . . . -178.3(4) ?
    S1A C10 C13 C12 . . . . 154(4) ?
    S1 C10 C13 C12 . . . . -0.2(6) ?
    C11 C12 C13 C10 . . . . 0.6(7) ?
    C13 C10 S1A C11A . . . . -20(4) ?
    C13A C10 S1A C11A . . . . -0.8(17) ?
    C9 C10 S1A C11A . . . . -175.2(14) ?
    S1 C10 S1A C11A . . . . 7.3(14) ?
    C10 S1A C11A C12A . . . . 0.0(13) ?
    S1A C11A C12A C13A . . . . 0.7(16) ?
    C11A C12A C13A C10 . . . . -1(2) ?
    C13 C10 C13A C12A . . . . 4(2) ?
    C9 C10 C13A C12A . . . . 175.1(18) ?
    S1A C10 C13A C12A . . . . 1(2) ?
    S1 C10 C13A C12A . . . . -136(6) ?
loop_
    _geom_hbond_atom_site_label_D
    _geom_hbond_atom_site_label_H
    _geom_hbond_atom_site_label_A
    _geom_hbond_site_symmetry_A
    _geom_hbond_distance_DH
    _geom_hbond_distance_HA
    _geom_hbond_distance_DA
    _geom_hbond_angle_DHA
    _geom_hbond_publ_flag
    N1 H1A O1 3_555 0.86 2.16 2.931(3) 149 y
    N1 H1B Cg1 2_555 0.86 2.80 3.597(3) 156 y
