# Supplementary material for: (2E)-1-(4-Amino­phen­yl)-3-(2-thien­yl)prop-2-en-1-one ethanol hemisolvate
Source: Acta Crystallogr Sect E Struct Rep Online. 2009 Sep 26;65(Pt 10):o2532–3. doi: 10.1107/S1600536809037933 (PMC2970323; doi:10.1107/S1600536809037933)
Supplement: Supplementary file 2 [file e-65-o2532-Isup2.hkl]

# 
# h,k,l, Fc-squared, Fo-squared, sigma(Fo-squared) and status flag 
# 
data_I
_shelx_title ' tkd6_0m in P2(1)2(1)2(1) (100K)' 
_shelx_refln_list_code          4 
_shelx_F_calc_maximum      113.56 
_exptl_crystal_F_000       532.00 
_reflns_d_resolution_high  0.6883 
 
loop_ 
 _symmetry_equiv_pos_as_xyz 
 'x, y, z' 
 '-x+1/2, -y, z+1/2' 
 '-x, y+1/2, -z+1/2' 
 'x+1/2, -y+1/2, -z' 
 
_cell_length_a     5.1413 
_cell_length_b    13.9754 
_cell_length_c    18.2647 
_cell_angle_alpha  90.000 
_cell_angle_beta   90.000 
_cell_angle_gamma  90.000 
 
_shelx_F_squared_multiplier     1.000 
 
loop_ 
 _refln_index_h 
 _refln_index_k 
 _refln_index_l 
 _refln_F_squared_calc 
 _refln_F_squared_meas 
 _refln_F_squared_sigma 
 _refln_observed_status 
   2   0   0       78.02       78.51      1.83 o 
   4   0   0      145.71      133.06      3.09 o 
   6   0   0        6.85        4.31      1.28 o 
   1   1   0      284.69      292.98      2.74 o 
   2   1   0      518.47      587.11      5.74 o 
   3   1   0     1165.93     1267.80     13.42 o 
   4   1   0        0.06        7.99      0.75 o 
   5   1   0        1.94        2.20      0.61 o 
   6   1   0      127.13      113.16      3.51 o 
   7   1   0       10.50       11.00      2.64 o 
   0   2   0    11770.02     6383.27     84.42 o 
   1   2   0      508.01      483.53      4.22 o 
   2   2   0        5.23        3.94      0.34 o 
   3   2   0      296.90      289.27      3.14 o 
   4   2   0      120.29      153.17      2.66 o 
   5   2   0       31.84       30.51      1.57 o 
   6   2   0       21.86       20.46      3.63 o 
   7   2   0       13.38       12.72      2.39 o 
   1   3   0       33.69       56.65      0.91 o 
   2   3   0       40.60       54.37      0.91 o 
   3   3   0     3674.58     3759.65     24.13 o 
   4   3   0       78.24      108.43      2.10 o 
   5   3   0       16.48       16.73      1.27 o 
   6   3   0       39.25       39.78      2.12 o 
   7   3   0       17.28       16.17      3.15 o 
   0   4   0      108.58      205.14      2.77 o 
   1   4   0      180.93      213.96      2.07 o 
   2   4   0       27.75       22.82      0.76 o 
   3   4   0      649.68      713.87      5.58 o 
   4   4   0       65.32       51.04      1.33 o 
   5   4   0       13.92       13.80      1.68 o 
   6   4   0        2.59        0.27      1.04 o 
   7   4   0        5.10        7.43      2.51 o 
   1   5   0      109.45      104.30      1.37 o 
   2   5   0      511.64      631.88      5.89 o 
   3   5   0      212.63      233.15      2.76 o 
   4   5   0      239.90      190.05      3.15 o 
   5   5   0       85.50       71.86      2.90 o 
   6   5   0      149.52      144.58      4.56 o 
   7   5   0        9.66        8.40      2.61 o 
   0   6   0       27.05      616.41      7.08 o 
   1   6   0      533.27      448.65      3.92 o 
   2   6   0        9.31       14.43      0.63 o 
   3   6   0       10.42        7.98      0.60 o 
   4   6   0        3.46        3.02      0.84 o 
   5   6   0        0.00        0.15      0.75 o 
   6   6   0       23.64       23.23      2.63 o 
   7   6   0        6.50        5.44      2.54 o 
   1   7   0      256.26      285.68      2.75 o 
   2   7   0      435.54      345.73      3.60 o 
   3   7   0        4.89        2.70      0.49 o 
   4   7   0       11.72       16.85      1.27 o 
   5   7   0      167.60      174.27      3.92 o 
   6   7   0      199.97      187.37      6.28 o 
   7   7   0       21.92       15.29      3.26 o 
   0   8   0      654.26     1300.01     13.99 o 
   1   8   0        0.05       -0.25      0.25 o 
   2   8   0       10.01        7.11      0.60 o 
   3   8   0     1095.88     1109.75      9.99 o 
   4   8   0      121.28      137.75      3.07 o 
   5   8   0        0.69        2.04      0.92 o 
   6   8   0        7.69        6.33      1.90 o 
   1   9   0      177.47      183.49      2.30 o 
   2   9   0        1.14        0.82      0.46 o 
   3   9   0        6.71        4.13      0.78 o 
   4   9   0      310.62      259.08      4.73 o 
   5   9   0       13.35       13.29      1.48 o 
   6   9   0       92.24       89.49      4.53 o 
   0  10   0      485.95      222.37      4.25 o 
   1  10   0       74.78       45.24      1.50 o 
   2  10   0      630.19      656.42      6.64 o 
   3  10   0      799.97      803.55      8.54 o 
   4  10   0        2.63        2.34      0.78 o 
   5  10   0        0.00       -0.09      0.86 o 
   6  10   0        7.69        7.19      1.74 o 
   1  11   0       49.71       46.38      1.60 o 
   2  11   0      301.79      293.50      3.92 o 
   3  11   0       11.61       12.92      1.47 o 
   4  11   0       16.31       12.88      1.18 o 
   5  11   0        4.13        7.27      1.64 o 
   6  11   0       34.59       35.16      3.37 o 
   0  12   0       96.79      233.06      5.83 o 
   1  12   0      498.30      555.92      6.63 o 
   2  12   0       99.20       78.99      2.38 o 
   3  12   0      151.29      160.30      3.95 o 
   4  12   0       68.90       65.34      2.23 o 
   5  12   0        0.77        0.69      1.02 o 
   6  12   0        3.69        8.80      2.61 o 
   1  13   0       75.88       67.43      2.18 o 
   2  13   0       10.22       13.16      1.32 o 
   3  13   0       65.07       49.88      2.03 o 
   4  13   0       13.86       15.05      1.56 o 
   5  13   0        5.72        5.47      1.33 o 
   0  14   0        6.21       49.53      2.97 o 
   1  14   0        0.30        1.22      0.89 o 
   2  14   0       10.89       10.07      1.36 o 
   3  14   0        2.82        1.70      0.85 o 
   4  14   0       38.10       41.77      2.83 o 
   5  14   0        4.41        5.30      1.47 o 
   1  15   0       70.08       61.36      2.90 o 
   2  15   0      186.93      189.00      5.09 o 
   3  15   0       13.25        6.69      2.25 o 
   4  15   0       89.12       99.00      3.08 o 
   5  15   0        7.54        7.65      2.06 o 
   0  16   0       51.49      119.46      5.73 o 
   1  16   0        8.78       12.42      1.68 o 
   2  16   0        1.58        3.77      1.26 o 
   3  16   0       28.52       34.32      2.34 o 
   4  16   0        5.97        8.20      1.43 o 
   1  17   0       17.31       24.79      2.30 o 
   2  17   0       34.88       31.52      2.59 o 
   3  17   0        6.99        5.61      1.65 o 
   4  17   0       89.98       92.61      4.26 o 
   0  18   0       43.41       86.30      5.41 o 
   1  18   0       70.01       75.25      3.61 o 
   2  18   0        2.35        0.35      1.22 o 
   3  18   0       37.70       35.14      4.57 o 
   1  19   0       83.99       86.32      4.80 o 
   2  19   0       16.81       22.02      2.49 o 
   0  20   0        8.14       -0.54      1.78 o 
   1  20   0       37.64       39.09      3.10 o 
   1   0   1      809.37      419.02      3.38 o 
   2   0   1       51.16       40.89      0.79 o 
   3   0   1        0.54        0.97      0.38 o 
   4   0   1      763.45      685.32      6.94 o 
   5   0   1      370.74      375.43      4.43 o 
   6   0   1      433.26      444.81      6.85 o 
   7   0   1        5.78        3.51      2.92 o 
  -7   1   1       10.08       12.17      4.03 o 
  -6   1   1       56.39       58.82      2.47 o 
  -5   1   1       84.74       87.49      2.14 o 
  -4   1   1       95.50       78.26      1.87 o 
  -3   1   1      576.18      637.76      5.57 o 
  -2   1   1      332.80      340.93      2.68 o 
  -1   1   1     2423.47     2326.32     16.00 o 
   1   1   1     2457.12     2362.62     19.70 o 
   2   1   1      334.63      348.51      3.55 o 
   3   1   1      589.03      660.36      6.01 o 
   4   1   1       96.20       81.91      2.04 o 
   5   1   1       84.45       85.06      1.97 o 
   6   1   1       55.05       59.42      2.47 o 
   7   1   1        9.94        8.07      2.44 o 
  -7   2   1        2.00        2.37      1.97 o 
  -6   2   1      336.68      343.66      6.42 o 
  -5   2   1       77.35       69.83      2.01 o 
  -4   2   1      233.21      300.19      3.92 o 
  -3   2   1       52.47       69.47      1.29 o 
  -2   2   1      506.23      492.40      3.62 o 
  -1   2   1     2036.61     2849.68     24.12 o 
   0   2   1     1167.03     1086.72     10.10 o 
   1   2   1     2049.13     2889.90     20.99 o 
   2   2   1      523.81      510.68      4.26 o 
   3   2   1       50.88       68.43      1.35 o 
   4   2   1      232.95      293.58      3.94 o 
   5   2   1       77.69       71.53      2.06 o 
   6   2   1      327.47      328.70      8.05 o 
   7   2   1        1.79        1.15      2.01 o 
  -7   3   1       50.61       61.33      4.97 o 
  -6   3   1       36.35       43.62      5.39 o 
  -5   3   1       37.57       33.45      1.51 o 
  -4   3   1       43.03       45.27      1.32 o 
  -3   3   1      804.95      790.33      6.61 o 
  -2   3   1      180.81      199.49      2.23 o 
  -1   3   1      328.75      405.11      3.55 o 
   0   3   1     6867.73    11423.98     82.96 o 
   1   3   1      323.17      396.84      3.68 o 
   2   3   1      181.97      198.38      2.03 o 
   3   3   1      806.48      785.90      6.52 o 
   4   3   1       43.58       45.68      1.34 o 
   5   3   1       37.17       34.34      1.52 o 
   6   3   1       36.55       42.21      4.10 o 
   7   3   1       50.51       50.26      3.73 o 
  -7   4   1        1.78        5.85      2.78 o 
  -6   4   1       62.89       60.68      3.14 o 
  -5   4   1       72.27       70.53      2.07 o 
  -4   4   1      509.73      433.53      4.54 o 
  -3   4   1      255.13      264.60      3.35 o 
  -2   4   1      133.25      141.56      2.06 o 
  -1   4   1       43.85       36.20      0.71 o 
   0   4   1        0.14        1.87      0.35 o 
   1   4   1       45.38       39.14      0.92 o 
   2   4   1      134.28      140.48      1.61 o 
   3   4   1      252.27      265.99      2.78 o 
   4   4   1      510.62      432.98      4.35 o 
   5   4   1       69.41       66.65      2.19 o 
   6   4   1       59.42       56.91      3.66 o 
   7   4   1        1.69        1.12      2.14 o 
  -7   5   1       13.51       13.98      5.97 o 
  -6   5   1       22.99       27.90      2.34 o 
  -5   5   1      107.16      104.92      2.74 o 
  -4   5   1      129.87      126.99      2.53 o 
  -3   5   1       58.23       61.29      1.59 o 
  -2   5   1      209.62      186.89      2.44 o 
  -1   5   1     1020.05     1050.39      7.78 o 
   0   5   1     5498.19     8625.90     59.07 o 
   1   5   1     1008.27     1035.86      7.68 o 
   2   5   1      202.45      182.33      2.06 o 
   3   5   1       54.93       57.87      1.31 o 
   4   5   1      129.14      127.20      2.39 o 
   5   5   1      107.43      100.27      2.54 o 
   6   5   1       23.28       24.31      2.27 o 
   7   5   1       13.59       14.11      3.14 o 
  -7   6   1       14.62       16.51      3.34 o 
  -6   6   1        6.77        6.69      1.59 o 
  -5   6   1      121.19      108.87      3.01 o 
  -4   6   1      137.73      161.74      3.78 o 
  -3   6   1       32.32       25.00      1.01 o 
  -2   6   1       61.22       73.48      1.61 o 
  -1   6   1      335.26      370.91      3.37 o 
   0   6   1      771.99      782.41      6.13 o 
   1   6   1      328.47      362.23      3.25 o 
   2   6   1       63.34       78.43      1.28 o 
   3   6   1       31.15       27.05      1.32 o 
   4   6   1      137.95      164.59      3.22 o 
   5   6   1      118.02      105.44      3.00 o 
   6   6   1        7.91        9.13      1.93 o 
   7   6   1       14.76       15.19      5.06 o 
  -7   7   1       10.28        9.87      2.83 o 
  -6   7   1       30.87       32.99      2.57 o 
  -5   7   1      146.60      139.34      3.79 o 
  -4   7   1       73.25       83.57      3.54 o 
  -3   7   1       39.43       32.03      1.49 o 
  -2   7   1      171.99      181.09      2.49 o 
  -1   7   1     1120.03     1312.14     10.30 o 
   0   7   1      766.43      315.70      3.09 o 
   1   7   1     1119.33     1323.98      9.69 o 
   2   7   1      172.74      185.41      2.35 o 
   3   7   1       39.12       35.83      1.04 o 
   4   7   1       72.77       81.90      2.32 o 
   5   7   1      146.53      146.03      3.57 o 
   6   7   1       31.40       33.43      3.06 o 
   7   7   1       10.28        7.24      2.76 o 
  -6   8   1       47.39       47.52      3.52 o 
  -5   8   1       59.58       63.83      2.71 o 
  -4   8   1       57.27       47.38      1.88 o 
  -3   8   1      597.89      608.77      6.29 o 
  -2   8   1      479.27      431.00      4.35 o 
  -1   8   1      239.66      239.28      2.80 o 
   0   8   1        1.24       -0.38      0.38 o 
   1   8   1      242.28      246.10      2.70 o 
   2   8   1      471.84      432.81      4.36 o 
   3   8   1      602.54      610.16      6.66 o 
   4   8   1       57.66       51.28      1.96 o 
   5   8   1       57.53       60.25      2.45 o 
   6   8   1       48.74       52.66      3.67 o 
  -6   9   1       17.11       18.66      2.56 o 
  -5   9   1        1.71        0.11      0.88 o 
  -4   9   1        5.12        4.29      1.01 o 
  -3   9   1      251.60      244.81      3.68 o 
  -2   9   1      494.77      471.73      5.05 o 
  -1   9   1      182.59      182.32      2.59 o 
   0   9   1      896.00     1464.76     12.27 o 
   1   9   1      180.76      176.36      2.63 o 
   2   9   1      487.52      466.59      4.75 o 
   3   9   1      245.78      233.62      3.63 o 
   4   9   1        5.20        3.95      1.42 o 
   5   9   1        1.59        0.88      0.97 o 
   6   9   1       16.95       17.40      2.55 o 
  -6  10   1       15.39       18.87      2.63 o 
  -5  10   1       69.08       62.52      3.19 o 
  -4  10   1       83.28       98.23      2.46 o 
  -3  10   1      252.10      236.48      3.75 o 
  -2  10   1      644.83      604.85      6.27 o 
  -1  10   1       43.12       47.15      1.46 o 
   0  10   1       58.24       86.43      1.75 o 
   1  10   1       42.33       44.03      1.62 o 
   2  10   1      641.21      603.91      6.23 o 
   3  10   1      253.29      235.41      3.74 o 
   4  10   1       83.06       96.73      2.49 o 
   5  10   1       69.81       71.94      3.06 o 
   6  10   1       15.59       15.72      2.44 o 
  -6  11   1        7.69        5.74      1.95 o 
  -5  11   1       21.63       27.99      2.93 o 
  -4  11   1       46.67       47.33      1.89 o 
  -3  11   1       89.58       94.36      3.70 o 
  -2  11   1      449.99      447.04      5.15 o 
  -1  11   1       41.29       50.54      1.68 o 
   0  11   1       61.74        2.27      0.56 o 
   1  11   1       41.36       55.11      1.97 o 
   2  11   1      438.96      433.18      5.46 o 
   3  11   1       88.31       94.95      2.37 o 
   4  11   1       46.44       46.58      1.99 o 
   5  11   1       21.79       27.05      2.44 o 
   6  11   1        7.83        6.60      1.69 o 
  -6  12   1        3.49        6.39      1.72 o 
  -5  12   1       37.87       40.56      2.25 o 
  -4  12   1      118.76      111.21      2.82 o 
  -3  12   1       27.57       30.18      1.59 o 
  -2  12   1       79.84       68.75      1.99 o 
  -1  12   1      221.38      215.90      3.61 o 
   0  12   1      201.22      188.59      3.64 o 
   1  12   1      222.12      214.47      3.60 o 
   2  12   1       78.61       68.51      2.80 o 
   3  12   1       27.09       31.49      1.76 o 
   4  12   1      118.27      116.57      2.87 o 
   5  12   1       36.49       38.40      2.83 o 
   6  12   1        3.40        5.71      3.27 o 
  -5  13   1       28.28       30.84      2.32 o 
  -4  13   1       92.72       92.76      2.82 o 
  -3  13   1        1.45        2.17      0.87 o 
  -2  13   1      110.20      113.68      2.65 o 
  -1  13   1       11.76        5.16      0.87 o 
   0  13   1      164.88      294.82      4.91 o 
   1  13   1       11.96        5.19      0.91 o 
   2  13   1      114.51      118.50      3.06 o 
   3  13   1        1.66        2.61      0.82 o 
   4  13   1       95.82      100.67      2.90 o 
   5  13   1       27.90       30.22      2.10 o 
  -5  14   1       22.70       18.32      2.03 o 
  -4  14   1        8.11        6.61      1.16 o 
  -3  14   1        5.19        2.82      0.94 o 
  -2  14   1       16.26       19.20      2.51 o 
  -1  14   1      142.85      135.59      3.32 o 
   0  14   1        0.01        1.64      0.81 o 
   1  14   1      143.41      132.91      5.28 o 
   2  14   1       15.69       16.06      1.55 o 
   3  14   1        5.56        2.80      0.89 o 
   4  14   1        8.17        7.32      1.37 o 
   5  14   1       21.33       21.68      2.00 o 
  -5  15   1       17.42       15.50      1.95 o 
  -4  15   1       24.03       19.31      1.66 o 
  -3  15   1       42.71       36.45      1.96 o 
  -2  15   1      104.28      111.59      5.58 o 
  -1  15   1        8.32        7.57      1.43 o 
   0  15   1       60.18       20.27      1.99 o 
   1  15   1        8.25        7.34      1.40 o 
   2  15   1      106.86      118.86      3.97 o 
   3  15   1       43.18       39.36      2.49 o 
   4  15   1       24.60       19.49      1.81 o 
   5  15   1       17.01       22.39      2.94 o 
  -4  16   1        1.65        0.88      1.11 o 
  -3  16   1       20.01       23.34      2.09 o 
  -2  16   1       24.68       26.04      2.29 o 
  -1  16   1       13.43       14.23      1.85 o 
   0  16   1        0.10        0.15      0.99 o 
   1  16   1       13.06        8.20      1.49 o 
   2  16   1       24.03       29.75      3.62 o 
   3  16   1       20.35       25.79      2.62 o 
   4  16   1        1.61        2.73      1.44 o 
  -4  17   1        4.11        8.33      1.85 o 
  -3  17   1       27.62       30.32      2.65 o 
  -2  17   1       91.01       88.04      3.78 o 
  -1  17   1       10.02       12.14      2.48 o 
   0  17   1       72.36      150.89      4.78 o 
   1  17   1       10.33        8.86      1.70 o 
   2  17   1       91.68       92.13      4.28 o 
   3  17   1       27.15       30.36      2.59 o 
   4  17   1        4.12        4.65      2.24 o 
  -3  18   1       21.63       13.73      2.11 o 
  -2  18   1        1.60        0.43      1.27 o 
  -1  18   1        0.02        0.95      1.22 o 
   0  18   1        2.21        3.85      1.45 o 
   1  18   1        0.03       -0.32      1.16 o 
   2  18   1        1.46        2.86      1.47 o 
   3  18   1       22.13       22.55      2.93 o 
  -2  19   1       22.83       21.38      2.44 o 
  -1  19   1       42.58       42.90      3.18 o 
   0  19   1       34.51       18.50      2.30 o 
   1  19   1       44.21       48.63      3.23 o 
   2  19   1       22.96       25.25      3.95 o 
  -1  20   1       29.15       30.31      2.83 o 
   0  20   1       14.14        9.89      1.87 o 
   1  20   1       29.09       31.26      2.84 o 
   0   0   2      239.78       24.06      1.67 o 
   1   0   2       70.35      174.56      1.80 o 
   2   0   2       13.16       13.55      0.50 o 
   3   0   2       56.06       65.70      1.30 o 
   4   0   2       56.73       58.66      1.52 o 
   5   0   2      773.92      761.25      7.18 o 
   6   0   2       38.61       34.19      2.02 o 
   7   0   2        0.39       -1.26      2.58 o 
  -7   1   2       31.50       35.85      5.81 o 
  -6   1   2       92.80      104.86      3.14 o 
  -5   1   2     1023.49     1023.89      9.98 o 
  -4   1   2      158.82      138.04      2.45 o 
  -3   1   2      760.43      784.56      6.22 o 
  -2   1   2     1177.30     1267.20      8.26 o 
  -1   1   2      150.70        6.36      0.34 o 
   0   1   2      267.59      325.46      3.23 o 
   1   1   2      146.98        5.54      0.41 o 
   2   1   2     1171.87     1269.14      9.86 o 
   3   1   2      760.65      780.58      6.54 o 
   4   1   2      157.16      134.71      2.31 o 
   5   1   2     1026.75     1023.32      8.98 o 
   6   1   2       92.46       90.71      3.28 o 
   7   1   2       31.68       28.62      4.52 o 
  -7   2   2       18.70       19.19      3.33 o 
  -6   2   2       44.57       46.49      2.52 o 
  -5   2   2      177.28      194.33      3.35 o 
  -4   2   2      128.55      142.63      2.36 o 
  -3   2   2      169.21      149.73      1.86 o 
  -2   2   2     1384.05     1408.58      8.84 o 
  -1   2   2     2569.55     2731.90     20.02 o 
   0   2   2      176.18      524.31      4.70 o 
   1   2   2     2557.19     2733.28     19.95 o 
   2   2   2     1387.32     1414.58      9.72 o 
   3   2   2      164.53      146.65      2.03 o 
   4   2   2      125.68      140.91      2.36 o 
   5   2   2      179.17      193.00      3.18 o 
   6   2   2       45.91       50.25      3.20 o 
   7   2   2       18.39       14.88      5.27 o 
  -7   3   2       16.90       16.06      2.59 o 
  -6   3   2        5.14        9.33      1.86 o 
  -5   3   2       38.23       36.69      1.57 o 
  -4   3   2       21.47       27.43      1.15 o 
  -3   3   2       17.80       24.80      0.78 o 
  -2   3   2      464.94      543.43      4.12 o 
  -1   3   2      599.99      923.15      6.54 o 
   0   3   2       51.66      116.20      1.39 o 
   1   3   2      594.12      921.55      6.38 o 
   2   3   2      472.72      557.10      4.61 o 
   3   3   2       18.19       24.65      0.86 o 
   4   3   2       22.86       28.11      1.10 o 
   5   3   2       41.34       39.04      1.71 o 
   6   3   2        5.28        5.85      1.35 o 
   7   3   2       17.49       12.49      2.98 o 
  -7   4   2       14.41       15.96      3.24 o 
  -6   4   2        3.85        4.58      1.45 o 
  -5   4   2       15.43       14.93      1.88 o 
  -4   4   2      172.77      142.09      2.44 o 
  -3   4   2      123.12      131.03      1.84 o 
  -2   4   2     1317.92     1508.02     10.64 o 
  -1   4   2      998.04     1019.08      7.57 o 
   0   4   2     4514.31     6297.90     40.81 o 
   1   4   2     1000.84     1029.86      7.47 o 
   2   4   2     1313.36     1506.61     10.46 o 
   3   4   2      124.70      134.71      1.93 o 
   4   4   2      172.63      139.93      2.42 o 
   5   4   2       16.02       19.46      1.61 o 
   6   4   2        4.17        4.33      1.24 o 
   7   4   2       14.25       14.27      3.09 o 
  -7   5   2        8.93        5.69      2.48 o 
  -6   5   2       50.84       57.50      3.70 o 
  -5   5   2       27.75       34.11      1.99 o 
  -4   5   2       20.86       13.76      0.97 o 
  -3   5   2       75.94       75.76      1.37 o 
  -2   5   2      329.94      330.74      3.94 o 
  -1   5   2      367.65      255.05      2.38 o 
   0   5   2       22.57       38.46      0.74 o 
   1   5   2      365.27      256.92      3.16 o 
   2   5   2      337.41      341.91      2.96 o 
   3   5   2       72.81       69.90      1.38 o 
   4   5   2       21.14       13.55      1.11 o 
   5   5   2       29.29       38.21      1.69 o 
   6   5   2       52.57       57.21      2.81 o 
   7   5   2        9.63       12.51      4.57 o 
  -7   6   2        1.88        3.37      2.50 o 
  -6   6   2        6.80        9.83      2.07 o 
  -5   6   2        3.99        3.64      1.16 o 
  -4   6   2       89.25      102.01      2.31 o 
  -3   6   2      373.39      374.98      4.38 o 
  -2   6   2       94.17       98.98      1.56 o 
  -1   6   2      408.16      381.03      3.31 o 
   0   6   2     1327.70      781.48      5.77 o 
   1   6   2      414.87      379.34      3.37 o 
   2   6   2       94.71      100.43      1.45 o 
   3   6   2      382.27      383.28      4.07 o 
   4   6   2       90.99       96.65      2.44 o 
   5   6   2        3.43        2.98      1.08 o 
   6   6   2        6.75        7.12      1.57 o 
   7   6   2        2.08       -1.16      2.32 o 
  -6   7   2       36.47       37.20      3.26 o 
  -5   7   2       22.12       21.03      2.01 o 
  -4   7   2       61.17       68.62      2.12 o 
  -3   7   2       70.57       76.85      2.57 o 
  -2   7   2      726.42      721.06      6.33 o 
  -1   7   2      607.26      652.81      5.67 o 
   0   7   2       27.02       62.74      1.26 o 
   1   7   2      597.09      649.86      6.18 o 
   2   7   2      720.65      727.01      7.66 o 
   3   7   2       71.88       76.81      1.59 o 
   4   7   2       64.10       74.04      2.93 o 
   5   7   2       20.53       17.81      1.74 o 
   6   7   2       36.75       38.32      2.93 o 
  -6   8   2       26.59       26.59      2.97 o 
  -5   8   2       35.07       34.86      2.45 o 
  -4   8   2      105.10       90.67      2.69 o 
  -3   8   2      212.25      206.56      4.05 o 
  -2   8   2      413.67      432.55      4.42 o 
  -1   8   2      787.77      884.47      7.48 o 
   0   8   2     2859.54     4088.06     31.65 o 
   1   8   2      787.82      894.15      8.62 o 
   2   8   2      426.26      454.94      5.65 o 
   3   8   2      219.21      213.23      3.26 o 
   4   8   2      104.40       88.49      2.49 o 
   5   8   2       34.37       33.24      2.17 o 
   6   8   2       27.12       27.48      2.48 o 
  -6   9   2       20.34       24.88      3.00 o 
  -5   9   2       19.61       21.04      2.66 o 
  -4   9   2       84.05       74.92      2.71 o 
  -3   9   2      623.18      575.70      6.19 o 
  -2   9   2      249.85      244.88      3.29 o 
  -1   9   2      198.23      213.43      2.70 o 
   0   9   2       31.39       79.53      1.62 o 
   1   9   2      190.96      205.83      2.94 o 
   2   9   2      248.05      240.09      3.19 o 
   3   9   2      629.67      586.68      6.62 o 
   4   9   2       87.56       79.01      2.57 o 
   5   9   2       18.93       16.46      1.78 o 
   6   9   2       19.69       27.47      3.39 o 
  -6  10   2        0.49        1.66      1.79 o 
  -5  10   2        6.83        4.55      1.59 o 
  -4  10   2      147.58      154.20      3.32 o 
  -3  10   2       46.32       46.56      1.70 o 
  -2  10   2      312.02      282.84      3.76 o 
  -1  10   2      376.54      397.69      4.91 o 
   0  10   2       52.35        1.82      0.49 o 
   1  10   2      372.27      384.97      4.85 o 
   2  10   2      317.18      294.51      4.05 o 
   3  10   2       45.84       46.50      1.66 o 
   4  10   2      144.18      144.91      3.00 o 
   5  10   2        6.54        5.61      1.37 o 
   6  10   2        0.54        3.24      1.56 o 
  -6  11   2       15.68       15.69      3.15 o 
  -5  11   2       35.01       32.29      3.37 o 
  -4  11   2      322.52      343.34      5.07 o 
  -3  11   2      440.23      445.02      7.34 o 
  -2  11   2      314.93      291.15      3.94 o 
  -1  11   2      119.17       95.80      2.02 o 
   0  11   2       24.73       17.91      0.99 o 
   1  11   2      115.34       99.06      2.26 o 
   2  11   2      317.09      295.47      4.21 o 
   3  11   2      445.70      459.55      5.84 o 
   4  11   2      321.87      338.06      5.05 o 
   5  11   2       35.79       33.42      2.64 o 
   6  11   2       15.67       12.79      2.33 o 
  -5  12   2       21.89       22.90      2.06 o 
  -4  12   2       67.76       70.40      2.29 o 
  -3  12   2       82.79       72.56      2.27 o 
  -2  12   2        8.69        7.21      0.83 o 
  -1  12   2        1.36        9.48      1.01 o 
   0  12   2      434.60      562.78      6.74 o 
   1  12   2        2.02       11.22      1.13 o 
   2  12   2        9.41        9.10      1.21 o 
   3  12   2       78.44       68.97      3.29 o 
   4  12   2       66.08       67.73      2.41 o 
   5  12   2       22.06       22.74      2.96 o 
  -5  13   2        2.95        0.65      1.05 o 
  -4  13   2      132.41      129.49      3.31 o 
  -3  13   2       12.18       15.19      1.32 o 
  -2  13   2       57.06       54.01      1.87 o 
  -1  13   2      152.72      143.65      2.98 o 
   0  13   2       18.15       13.40      1.26 o 
   1  13   2      148.50      134.31      3.11 o 
   2  13   2       58.35       56.94      2.37 o 
   3  13   2       11.32       13.24      1.25 o 
   4  13   2      131.25      131.23      3.64 o 
   5  13   2        2.93        2.49      1.22 o 
  -5  14   2       14.30       13.90      1.82 o 
  -4  14   2        3.12        1.73      0.96 o 
  -3  14   2       76.09       78.43      2.52 o 
  -2  14   2       10.96       12.33      1.21 o 
  -1  14   2      231.13      227.63      4.14 o 
   0  14   2        2.98        4.85      1.01 o 
   1  14   2      232.62      213.24      4.68 o 
   2  14   2       10.92       10.77      1.36 o 
   3  14   2       74.73       78.24      2.96 o 
   4  14   2        2.73        5.50      1.23 o 
   5  14   2       14.08       15.78      1.77 o 
  -5  15   2        2.40        0.37      1.70 o 
  -4  15   2        1.00       -0.43      0.95 o 
  -3  15   2        3.82        3.14      1.01 o 
  -2  15   2       11.24       13.77      1.56 o 
  -1  15   2       41.53       44.53      2.37 o 
   0  15   2        7.49       10.74      1.44 o 
   1  15   2       40.53       44.14      3.39 o 
   2  15   2       10.54       12.58      2.38 o 
   3  15   2        3.67        3.17      1.37 o 
   4  15   2        1.45        0.80      1.05 o 
   5  15   2        2.38        3.14      2.29 o 
  -4  16   2        7.91        7.59      1.58 o 
  -3  16   2       68.77       74.02      3.30 o 
  -2  16   2       66.02       60.06      3.87 o 
  -1  16   2      190.52      199.46      5.31 o 
   0  16   2       60.46       26.35      2.20 o 
   1  16   2      188.13      206.01      5.39 o 
   2  16   2       65.94       58.07      3.05 o 
   3  16   2       68.80       76.56      3.17 o 
   4  16   2        7.89        9.03      2.20 o 
  -4  17   2        1.69        1.62      1.09 o 
  -3  17   2        2.82        6.43      1.70 o 
  -2  17   2       31.07       27.37      2.48 o 
  -1  17   2       80.01       92.44      3.76 o 
   0  17   2       14.29       22.04      2.20 o 
   1  17   2       81.37       92.23      3.78 o 
   2  17   2       30.31       32.46      2.59 o 
   3  17   2        2.99        3.30      1.67 o 
   4  17   2        1.48        2.24      1.50 o 
  -3  18   2       25.10       33.36      2.86 o 
  -2  18   2       20.39       22.03      2.40 o 
  -1  18   2       34.16       35.89      2.81 o 
   0  18   2        0.24        1.88      1.98 o 
   1  18   2       33.32       31.04      2.62 o 
   2  18   2       20.24       19.07      2.22 o 
   3  18   2       25.09       29.98      3.66 o 
  -2  19   2       12.74       15.27      2.42 o 
  -1  19   2       22.97       27.37      4.73 o 
   0  19   2        5.55        2.66      1.36 o 
   1  19   2       23.13       25.67      2.57 o 
   2  19   2       13.26       15.45      2.18 o 
  -1  20   2        7.50        9.04      1.84 o 
   0  20   2        3.58       10.96      2.24 o 
   1  20   2        7.92        8.99      1.83 o 
   1   0   3     2092.85     1387.79      9.68 o 
   2   0   3       34.12       55.71      0.89 o 
   3   0   3      248.53      247.35      2.62 o 
   4   0   3      241.18      214.81      2.98 o 
   5   0   3      108.38      111.64      2.97 o 
   6   0   3        0.14        1.53      1.17 o 
   7   0   3        6.02        9.84      3.75 o 
  -7   1   3        4.98        2.67      2.24 o 
  -6   1   3      341.24      349.05      6.68 o 
  -5   1   3      233.67      239.72      4.37 o 
  -4   1   3       50.42       48.22      1.40 o 
  -3   1   3      192.30      192.94      2.16 o 
  -2   1   3       43.21       69.17      1.01 o 
  -1   1   3     8724.65     9293.04     68.73 o 
   0   1   3     1765.75     1566.27     14.15 o 
   1   1   3     8702.58     9230.44     73.31 o 
   2   1   3       43.79       69.78      1.16 o 
   3   1   3      186.74      188.03      2.75 o 
   4   1   3       50.38       45.07      1.31 o 
   5   1   3      232.15      236.28      4.08 o 
   6   1   3      342.27      346.88      7.53 o 
   7   1   3        4.66        5.22      1.90 o 
  -7   2   3       19.85       18.93      5.09 o 
  -6   2   3       42.56       37.36      2.33 o 
  -5   2   3       30.03       29.38      1.69 o 
  -4   2   3       60.48       71.52      1.90 o 
  -3   2   3      337.71      410.13      3.62 o 
  -2   2   3     2018.09     2095.07     13.30 o 
  -1   2   3     6235.40     6221.84     44.82 o 
   0   2   3      170.95      144.35      1.48 o 
   1   2   3     6171.20     6095.07     50.27 o 
   2   2   3     2021.20     2094.24     16.69 o 
   3   2   3      342.67      415.56      4.16 o 
   4   2   3       64.07       77.95      1.86 o 
   5   2   3       30.35       27.43      1.30 o 
   6   2   3       45.49       43.15      2.46 o 
   7   2   3       20.62       16.62      2.62 o 
  -7   3   3       21.94       21.81      2.46 o 
  -6   3   3       42.10       41.73      3.23 o 
  -5   3   3       88.24       75.66      2.74 o 
  -4   3   3      136.08      115.34      2.17 o 
  -3   3   3       20.87       20.78      0.92 o 
  -2   3   3     1437.51     1479.45      9.69 o 
  -1   3   3     2005.59     1966.26     13.91 o 
   0   3   3       19.29       29.09      0.59 o 
   1   3   3     1983.80     1961.23     13.53 o 
   2   3   3     1430.52     1475.41     10.74 o 
   3   3   3       19.66       18.64      0.82 o 
   4   3   3      130.84      110.05      2.01 o 
   5   3   3       86.56       70.82      2.21 o 
   6   3   3       41.46       42.84      2.47 o 
   7   3   3       21.80       21.61      3.43 o 
  -7   4   3       27.40       29.44      2.77 o 
  -6   4   3        2.40        1.59      1.44 o 
  -5   4   3      104.96      105.63      3.28 o 
  -4   4   3      189.75      177.22      3.05 o 
  -3   4   3      572.67      596.96      5.08 o 
  -2   4   3     1030.87     1087.91      8.06 o 
  -1   4   3      406.45      379.01      3.08 o 
   0   4   3       73.15      126.59      1.42 o 
   1   4   3      395.89      366.88      3.11 o 
   2   4   3     1040.63     1102.62      8.70 o 
   3   4   3      573.16      587.93      5.51 o 
   4   4   3      189.26      170.50      2.66 o 
   5   4   3      104.73      106.07      3.52 o 
   6   4   3        2.60        2.14      1.13 o 
   7   4   3       27.89       30.57      4.00 o 
  -7   5   3        5.80        5.07      2.02 o 
  -6   5   3        4.39        4.12      1.53 o 
  -5   5   3      158.09      157.96      3.94 o 
  -4   5   3       44.08       58.08      1.73 o 
  -3   5   3       81.69       93.54      1.45 o 
  -2   5   3      448.54      506.25      5.05 o 
  -1   5   3      229.80      261.96      2.56 o 
   0   5   3       19.74       38.62      0.81 o 
   1   5   3      227.84      255.55      2.27 o 
   2   5   3      454.52      517.27      5.47 o 
   3   5   3       84.83       98.15      1.71 o 
   4   5   3       41.94       56.97      1.67 o 
   5   5   3      155.09      156.59      3.44 o 
   6   5   3        4.38        2.61      1.25 o 
   7   5   3        5.97        3.03      2.15 o 
  -7   6   3        9.15        5.75      2.60 o 
  -6   6   3       10.31       10.08      2.11 o 
  -5   6   3       95.30       95.26      4.03 o 
  -4   6   3      656.98      654.72      7.14 o 
  -3   6   3      220.05      210.47      2.68 o 
  -2   6   3      457.60      483.83      4.29 o 
  -1   6   3      767.86      975.72      7.48 o 
   0   6   3     1414.03     1694.94     11.56 o 
   1   6   3      784.48      993.46      7.16 o 
   2   6   3      447.16      479.27      5.22 o 
   3   6   3      217.41      204.61      3.15 o 
   4   6   3      653.30      651.10      7.56 o 
   5   6   3       94.96       91.77      2.91 o 
   6   6   3       10.98        8.81      1.76 o 
   7   6   3        9.67        6.12      2.31 o 
  -6   7   3       12.17       12.10      2.24 o 
  -5   7   3       17.35       16.67      1.82 o 
  -4   7   3      113.11      111.09      2.65 o 
  -3   7   3       94.42      101.55      2.30 o 
  -2   7   3      204.85      165.94      2.25 o 
  -1   7   3       38.37       81.78      1.20 o 
   0   7   3       77.34      191.25      2.06 o 
   1   7   3       42.33       87.27      1.64 o 
   2   7   3      205.68      171.91      2.12 o 
   3   7   3       94.94      106.62      2.08 o 
   4   7   3      114.49      116.01      2.93 o 
   5   7   3       16.65       20.74      1.84 o 
   6   7   3       11.80       13.89      1.92 o 
  -6   8   3        1.27        0.15      1.45 o 
  -5   8   3       52.28       42.81      2.92 o 
  -4   8   3      275.05      247.19      4.21 o 
  -3   8   3       55.98       61.83      1.64 o 
  -2   8   3       80.34       84.58      1.58 o 
  -1   8   3       15.75       19.28      0.75 o 
   0   8   3      179.24      235.27      3.19 o 
   1   8   3       17.21       20.56      0.88 o 
   2   8   3       74.66       75.04      1.63 o 
   3   8   3       52.88       60.71      1.79 o 
   4   8   3      274.66      252.98      4.28 o 
   5   8   3       53.04       42.56      2.43 o 
   6   8   3        1.16        1.56      1.55 o 
  -6   9   3        2.51        3.23      1.59 o 
  -5   9   3       44.97       46.93      2.79 o 
  -4   9   3      308.36      274.61      4.15 o 
  -3   9   3      737.89      688.78      7.63 o 
  -2   9   3       53.38       55.13      1.52 o 
  -1   9   3       93.89       72.95      1.52 o 
   0   9   3      195.73      291.21      3.32 o 
   1   9   3       95.89       73.12      1.75 o 
   2   9   3       53.34       55.59      1.50 o 
   3   9   3      744.60      700.29      7.54 o 
   4   9   3      310.39      273.25      6.17 o 
   5   9   3       44.49       40.13      2.44 o 
   6   9   3        2.56        1.91      1.37 o 
  -6  10   3        1.27        2.62      1.53 o 
  -5  10   3       83.64       80.60      3.55 o 
  -4  10   3       13.35       14.99      1.94 o 
  -3  10   3       45.08       54.64      1.80 o 
  -2  10   3       56.39       65.90      1.73 o 
  -1  10   3      318.76      289.26      3.91 o 
   0  10   3      150.67      130.80      2.23 o 
   1  10   3      321.10      301.01      3.66 o 
   2  10   3       59.91       67.73      1.83 o 
   3  10   3       47.01       53.41      1.77 o 
   4  10   3       13.58       12.71      1.60 o 
   5  10   3       84.01       85.04      3.66 o 
   6  10   3        1.19        1.96      1.92 o 
  -6  11   3        4.85        7.93      2.87 o 
  -5  11   3        7.96        7.40      1.64 o 
  -4  11   3       81.67       89.87      4.53 o 
  -3  11   3       90.64       91.26      2.36 o 
  -2  11   3      193.39      192.95      3.08 o 
  -1  11   3      455.35      417.23      5.14 o 
   0  11   3       61.22       20.78      1.01 o 
   1  11   3      449.00      403.63      5.19 o 
   2  11   3      195.65      191.35      3.71 o 
   3  11   3       92.65       93.31      2.60 o 
   4  11   3       82.01       97.69      2.90 o 
   5  11   3        7.27        8.68      1.80 o 
   6  11   3        4.62        5.73      1.70 o 
  -5  12   3       46.22       46.94      2.44 o 
  -4  12   3        0.76        0.79      0.79 o 
  -3  12   3       37.64       28.08      1.58 o 
  -2  12   3       52.41       34.12      1.82 o 
  -1  12   3       62.38       59.29      1.91 o 
   0  12   3      350.98      276.82      4.41 o 
   1  12   3       64.85       62.01      2.09 o 
   2  12   3       56.06       35.68      1.75 o 
   3  12   3       38.30       30.71      1.58 o 
   4  12   3        0.99        0.71      0.84 o 
   5  12   3       47.05       51.99      2.93 o 
  -5  13   3        2.16        2.86      1.15 o 
  -4  13   3       66.18       65.90      2.48 o 
  -3  13   3       28.88       21.41      1.79 o 
  -2  13   3      237.40      247.35      4.25 o 
  -1  13   3       87.45       85.54      2.33 o 
   0  13   3        5.90        2.91      0.90 o 
   1  13   3       85.40       83.17      2.53 o 
   2  13   3      237.85      245.37      4.88 o 
   3  13   3       30.80       23.82      1.82 o 
   4  13   3       64.61       61.41      3.26 o 
   5  13   3        2.01        3.27      1.15 o 
  -5  14   3       26.48       22.43      2.01 o 
  -4  14   3       60.33       70.22      3.41 o 
  -3  14   3       40.46       37.81      1.91 o 
  -2  14   3        2.84        4.54      0.94 o 
  -1  14   3       58.16       70.46      2.20 o 
   0  14   3       59.76       81.46      2.59 o 
   1  14   3       56.93       66.51      2.66 o 
   2  14   3        3.50        6.25      1.14 o 
   3  14   3       40.28       41.29      2.31 o 
   4  14   3       61.27       70.68      2.86 o 
   5  14   3       27.49       28.80      2.17 o 
  -4  15   3       10.31        8.64      1.43 o 
  -3  15   3       14.65       15.69      1.50 o 
  -2  15   3       10.78        7.91      1.35 o 
  -1  15   3       10.50       18.26      1.74 o 
   0  15   3        2.89        0.28      0.84 o 
   1  15   3       10.26       16.86      1.82 o 
   2  15   3       10.90        5.55      1.48 o 
   3  15   3       14.29       15.23      2.00 o 
   4  15   3       10.61       11.15      1.98 o 
  -4  16   3       22.74       24.99      2.86 o 
  -3  16   3       61.79       68.71      2.63 o 
  -2  16   3       79.67       79.63      3.49 o 
  -1  16   3       65.75       55.88      3.07 o 
   0  16   3       58.09       55.71      2.93 o 
   1  16   3       65.66       61.49      3.08 o 
   2  16   3       79.72       82.63      3.47 o 
   3  16   3       62.08       68.08      3.50 o 
   4  16   3       22.96       25.00      2.59 o 
  -3  17   3        1.36        2.16      1.24 o 
  -2  17   3        0.98        2.05      1.27 o 
  -1  17   3        4.59        5.27      1.45 o 
   0  17   3      114.40      149.45      4.73 o 
   1  17   3        4.69        6.98      1.68 o 
   2  17   3        0.84        1.73      1.17 o 
   3  17   3        1.18        0.76      1.83 o 
  -3  18   3       20.39       23.73      2.55 o 
  -2  18   3       67.74       79.28      3.79 o 
  -1  18   3       30.94       36.23      3.11 o 
   0  18   3        3.49        8.93      1.78 o 
   1  18   3       31.01       35.69      3.38 o 
   2  18   3       67.82       82.63      3.79 o 
   3  18   3       20.32       19.19      2.97 o 
  -2  19   3       20.21       19.24      4.23 o 
  -1  19   3       27.64       33.10      2.78 o 
   0  19   3        7.95        2.67      1.46 o 
   1  19   3       27.33       30.78      2.75 o 
   2  19   3       20.09       22.85      2.94 o 
   0  20   3        5.13       10.84      2.04 o 
   0   0   4    12894.80    11039.53    112.74 o 
   1   0   4     4085.49     3657.51     25.63 o 
   2   0   4      749.91      664.25      5.33 o 
   3   0   4      152.95      179.54      2.04 o 
   4   0   4      339.46      287.43      4.18 o 
   5   0   4       60.81       53.00      1.99 o 
   6   0   4        2.08        4.93      1.33 o 
   7   0   4       43.20       44.55      3.74 o 
  -7   1   4       11.49       10.37      2.38 o 
  -6   1   4       85.97       85.10      3.26 o 
  -5   1   4       11.19       11.86      1.40 o 
  -4   1   4      231.44      228.58      3.09 o 
  -3   1   4      352.73      341.70      3.16 o 
  -2   1   4     1390.64     1588.20     11.58 o 
  -1   1   4    12637.23    13591.65    120.44 o 
   0   1   4     4845.62     5153.00     40.36 o 
   1   1   4    12643.69    13659.80     95.61 o 
   2   1   4     1396.51     1585.90     11.71 o 
   3   1   4      350.80      338.31      4.19 o 
   4   1   4      236.18      233.51      2.97 o 
   5   1   4        9.86        9.28      1.16 o 
   6   1   4       85.98       86.06      3.71 o 
   7   1   4       10.81       11.37      2.07 o 
  -7   2   4       66.13       63.64      3.68 o 
  -6   2   4        4.24        2.91      1.63 o 
  -5   2   4      116.05      109.47      3.81 o 
  -4   2   4      316.49      369.65      4.04 o 
  -3   2   4       28.46       32.06      0.94 o 
  -2   2   4      981.29     1058.60      7.17 o 
  -1   2   4     3616.87     4193.30     30.64 o 
   0   2   4     1270.21     2126.29     15.54 o 
   1   2   4     3631.02     4182.20     27.44 o 
   2   2   4     1001.53     1072.00      9.12 o 
   3   2   4       26.97       31.39      1.07 o 
   4   2   4      315.07      366.73      4.25 o 
   5   2   4      121.87      114.77      2.78 o 
   6   2   4        4.45        4.96      1.56 o 
   7   2   4       64.31       59.13      3.59 o 
  -7   3   4       84.50       85.32      4.18 o 
  -6   3   4       21.11       27.19      2.94 o 
  -5   3   4       56.12       48.95      2.74 o 
  -4   3   4       26.36       24.03      1.71 o 
  -3   3   4      685.16      727.69      5.92 o 
  -2   3   4     1008.88      975.99      9.47 o 
  -1   3   4     1279.76     1183.69      8.80 o 
   0   3   4      113.50      137.39      1.56 o 
   1   3   4     1300.65     1194.21      9.44 o 
   2   3   4     1015.65      970.43      7.95 o 
   3   3   4      692.19      731.28      6.50 o 
   4   3   4       26.43       21.90      1.05 o 
   5   3   4       55.07       49.06      1.99 o 
   6   3   4       20.64       18.45      3.14 o 
   7   3   4       82.41       88.22      4.23 o 
  -7   4   4        7.52        9.72      1.83 o 
  -6   4   4       49.62       49.05      3.55 o 
  -5   4   4       47.39       43.89      3.19 o 
  -4   4   4      154.82      123.40      2.31 o 
  -3   4   4      133.05      103.02      1.52 o 
  -2   4   4      162.53      184.67      2.49 o 
  -1   4   4      145.13      106.09      1.34 o 
   0   4   4     1006.07      845.23      5.78 o 
   1   4   4      139.06      101.31      1.19 o 
   2   4   4      163.41      187.32      2.12 o 
   3   4   4      129.69       97.33      1.73 o 
   4   4   4      149.88      118.52      2.19 o 
   5   4   4       49.69       51.43      2.81 o 
   6   4   4       49.84       51.24      2.68 o 
   7   4   4        8.26        6.85      2.09 o 
  -7   5   4       18.53       15.90      3.74 o 
  -6   5   4       18.26       24.06      2.34 o 
  -5   5   4      122.07      132.95      4.91 o 
  -4   5   4      228.81      233.98      4.00 o 
  -3   5   4       83.53       77.20      1.43 o 
  -2   5   4       48.83       69.21      1.41 o 
  -1   5   4      261.16      211.56      2.12 o 
   0   5   4      168.44      141.38      1.64 o 
   1   5   4      265.15      214.56      2.15 o 
   2   5   4       53.35       73.59      1.14 o 
   3   5   4       87.44       80.51      1.80 o 
   4   5   4      224.74      232.77      3.49 o 
   5   5   4      121.79      129.26      3.41 o 
   6   5   4       17.63       16.10      1.83 o 
   7   5   4       18.01       16.68      4.03 o 
  -7   6   4       11.17       11.77      2.51 o 
  -6   6   4       75.70       79.70      4.33 o 
  -5   6   4      181.66      188.34      6.16 o 
  -4   6   4       35.53       20.20      1.12 o 
  -3   6   4      163.26      169.74      2.84 o 
  -2   6   4      203.23      212.65      2.91 o 
  -1   6   4       15.76       10.44      0.56 o 
   0   6   4      247.56      253.81      2.56 o 
   1   6   4       16.93       11.11      0.56 o 
   2   6   4      199.57      211.54      2.74 o 
   3   6   4      164.43      166.57      3.26 o 
   4   6   4       36.82       18.72      1.43 o 
   5   6   4      177.11      183.19      4.12 o 
   6   6   4       76.35       80.64      3.69 o 
   7   6   4       11.85       13.05      4.93 o 
  -6   7   4       11.77        9.01      2.13 o 
  -5   7   4       97.97       92.28      3.54 o 
  -4   7   4        8.23        7.62      1.00 o 
  -3   7   4      441.10      426.17      5.11 o 
  -2   7   4      129.98      141.08      2.25 o 
  -1   7   4      207.78      246.15      2.62 o 
   0   7   4      508.52      613.47      5.06 o 
   1   7   4      203.25      234.59      2.73 o 
   2   7   4      126.97      139.10      1.93 o 
   3   7   4      442.96      444.17      5.12 o 
   4   7   4        7.81        7.46      1.20 o 
   5   7   4       98.22       93.11      3.29 o 
   6   7   4       11.82       14.57      2.06 o 
  -6   8   4       22.28       19.11      2.65 o 
  -5   8   4       53.11       46.56      2.74 o 
  -4   8   4      123.06      124.54      3.56 o 
  -3   8   4      213.32      203.93      2.92 o 
  -2   8   4      350.63      413.41      4.25 o 
  -1   8   4      137.66      100.88      1.61 o 
   0   8   4       63.09       58.99      1.28 o 
   1   8   4      132.63       96.62      2.41 o 
   2   8   4      342.69      401.51      4.20 o 
   3   8   4      211.35      204.94      3.21 o 
   4   8   4      124.59      130.34      3.62 o 
   5   8   4       52.22       45.52      2.50 o 
   6   8   4       21.65       19.99      3.46 o 
  -6   9   4       42.23       46.86      5.06 o 
  -5   9   4        0.04        1.36      1.19 o 
  -4   9   4       20.98       23.59      1.54 o 
  -3   9   4      442.93      448.98      5.22 o 
  -2   9   4      762.57      713.36      8.05 o 
  -1   9   4      444.01      431.64      4.17 o 
   0   9   4       97.23       98.62      2.26 o 
   1   9   4      439.05      424.05      4.90 o 
   2   9   4      754.41      727.63      8.02 o 
   3   9   4      438.04      444.86      5.81 o 
   4   9   4       23.03       27.99      2.67 o 
   5   9   4        0.03        0.61      1.03 o 
   6   9   4       42.82       49.42      3.16 o 
  -6  10   4       14.68       11.47      2.27 o 
  -5  10   4       22.18       25.07      2.45 o 
  -4  10   4      165.06      155.25      4.04 o 
  -3  10   4      188.47      192.35      3.17 o 
  -2  10   4      148.92      120.50      2.31 o 
  -1  10   4      489.41      487.34      4.95 o 
   0  10   4      395.20      303.68      3.75 o 
   1  10   4      484.71      479.68      5.53 o 
   2  10   4      144.99      112.99      2.99 o 
   3  10   4      186.66      197.69      3.57 o 
   4  10   4      165.37      156.73      3.40 o 
   5  10   4       21.84       29.24      2.48 o 
   6  10   4       14.82       15.49      1.98 o 
  -6  11   4        6.89        6.08      2.89 o 
  -5  11   4        9.81       10.79      1.82 o 
  -4  11   4        8.79        8.20      1.22 o 
  -3  11   4      169.13      152.35      3.29 o 
  -2  11   4       70.14       64.92      1.87 o 
  -1  11   4      136.10      145.22      2.75 o 
   0  11   4       35.22       21.81      1.13 o 
   1  11   4      140.43      155.24      2.86 o 
   2  11   4       71.51       64.73      2.15 o 
   3  11   4      164.46      146.26      3.11 o 
   4  11   4        9.71        7.28      1.06 o 
   5  11   4        9.40        6.67      2.00 o 
   6  11   4        7.10        7.42      1.71 o 
  -5  12   4       35.68       36.97      2.22 o 
  -4  12   4       46.40       49.31      2.52 o 
  -3  12   4      116.92      109.12      2.77 o 
  -2  12   4       30.02       23.51      1.23 o 
  -1  12   4      533.20      540.14      6.40 o 
   0  12   4       23.45       44.71      1.63 o 
   1  12   4      532.41      541.78      7.07 o 
   2  12   4       32.25       23.57      1.53 o 
   3  12   4      118.39      109.97      3.76 o 
   4  12   4       46.44       55.88      2.41 o 
   5  12   4       34.74       40.19      2.28 o 
  -5  13   4       61.30       59.79      2.79 o 
  -4  13   4       38.18       40.44      3.06 o 
  -3  13   4       10.42       13.89      1.31 o 
  -2  13   4       17.87       15.52      1.12 o 
  -1  13   4       64.55       71.19      2.60 o 
   0  13   4      144.60      127.77      3.82 o 
   1  13   4       67.75       76.15      2.36 o 
   2  13   4       18.36       17.21      1.53 o 
   3  13   4       10.11       14.78      1.80 o 
   4  13   4       37.30       37.38      2.15 o 
   5  13   4       61.55       69.81      2.91 o 
  -5  14   4       51.53       46.10      2.58 o 
  -4  14   4       17.40       17.34      1.94 o 
  -3  14   4       80.38       79.67      2.57 o 
  -2  14   4       13.26       16.24      1.33 o 
  -1  14   4        0.44        1.01      0.78 o 
   0  14   4      197.91      207.08      4.58 o 
   1  14   4        0.55        0.58      0.86 o 
   2  14   4       13.46       14.28      2.59 o 
   3  14   4       82.44       86.29      3.53 o 
   4  14   4       17.97       21.93      3.26 o 
   5  14   4       51.95       47.01      2.57 o 
  -4  15   4       36.28       36.66      2.27 o 
  -3  15   4        4.04        3.65      1.05 o 
  -2  15   4       89.73      104.79      3.39 o 
  -1  15   4       32.94       41.14      2.08 o 
   0  15   4        1.83        4.48      1.26 o 
   1  15   4       30.78       38.31      2.45 o 
   2  15   4       89.77      102.10      3.69 o 
   3  15   4        3.91        2.12      1.30 o 
   4  15   4       36.12       34.88      2.90 o 
  -4  16   4       35.64       35.57      2.32 o 
  -3  16   4       12.98       13.79      1.72 o 
  -2  16   4       35.84       35.53      2.56 o 
  -1  16   4        2.86        4.13      1.29 o 
   0  16   4        0.03        2.73      1.23 o 
   1  16   4        3.13        3.22      1.24 o 
   2  16   4       34.69       33.81      3.21 o 
   3  16   4       13.51       14.34      2.10 o 
   4  16   4       35.27       38.64      5.41 o 
  -3  17   4        6.66        5.63      1.43 o 
  -2  17   4       16.94       14.80      2.03 o 
  -1  17   4       29.39       31.01      2.49 o 
   0  17   4       73.26       70.07      3.39 o 
   1  17   4       28.69       29.64      2.45 o 
   2  17   4       17.35       16.94      3.19 o 
   3  17   4        6.77        6.65      1.98 o 
  -3  18   4        2.28        2.48      1.50 o 
  -2  18   4       16.16       19.98      2.33 o 
  -1  18   4       18.24       12.26      3.37 o 
   0  18   4       16.74       16.90      2.13 o 
   1  18   4       18.44       15.78      2.16 o 
   2  18   4       17.12       22.99      2.86 o 
   3  18   4        2.39        2.08      1.68 o 
  -2  19   4        0.62        1.50      1.37 o 
  -1  19   4       17.13       16.28      2.91 o 
   0  19   4       55.84       68.34      3.64 o 
   1  19   4       17.17       18.15      2.27 o 
   2  19   4        0.74        2.70      1.63 o 
   0  20   4       24.33       28.82      3.62 o 
   1   0   5     4957.44     5419.31     37.75 o 
   2   0   5        8.27       10.12      0.65 o 
   3   0   5       44.49       36.74      0.91 o 
   4   0   5      624.40      658.79      6.77 o 
   5   0   5      158.65      171.14      3.88 o 
   6   0   5       51.83       59.37      3.20 o 
   7   0   5        6.54        4.91      2.10 o 
  -7   1   5       22.48       18.28      2.87 o 
  -6   1   5       51.79       55.47      3.17 o 
  -5   1   5       25.62       28.43      2.80 o 
  -4   1   5     1142.76     1105.01      9.72 o 
  -3   1   5      142.35      107.43      1.51 o 
  -2   1   5      227.89      219.42      2.50 o 
  -1   1   5     1337.94     1411.22     11.62 o 
   0   1   5      482.97     1115.46      8.53 o 
   1   1   5     1354.59     1410.99     10.44 o 
   2   1   5      231.58      221.10      2.50 o 
   3   1   5      144.71      107.72      1.63 o 
   4   1   5     1148.67     1101.32      9.58 o 
   5   1   5       25.78       22.90      1.62 o 
   6   1   5       51.42       54.33      3.63 o 
   7   1   5       22.89       19.73      2.53 o 
  -7   2   5       87.57      100.45      4.49 o 
  -6   2   5       27.52       28.59      2.86 o 
  -5   2   5       62.45       67.10      2.79 o 
  -4   2   5      407.48      377.56      5.34 o 
  -3   2   5      669.97      733.75      6.21 o 
  -2   2   5       91.41      103.92      1.49 o 
  -1   2   5     2354.35     2484.98     18.31 o 
   0   2   5      222.44      256.45      2.19 o 
   1   2   5     2336.80     2444.96     17.44 o 
   2   2   5       87.96       98.52      1.39 o 
   3   2   5      670.51      727.67      7.30 o 
   4   2   5      405.13      387.42      4.60 o 
   5   2   5       61.94       63.70      2.11 o 
   6   2   5       28.15       27.76      2.86 o 
   7   2   5       86.83       99.96      4.45 o 
  -7   3   5      132.92      137.13      5.15 o 
  -6   3   5       33.67       32.48      3.02 o 
  -5   3   5       39.62       39.84      3.72 o 
  -4   3   5      135.35      156.28      3.08 o 
  -3   3   5       74.75       94.72      1.43 o 
  -2   3   5       36.13       87.11      1.55 o 
  -1   3   5      703.22      699.40      5.54 o 
   0   3   5       68.54      199.98      2.01 o 
   1   3   5      699.64      685.07      4.99 o 
   2   3   5       40.59       94.49      2.71 o 
   3   3   5       73.55       88.66      1.65 o 
   4   3   5      139.47      156.62      2.77 o 
   5   3   5       38.14       36.37      1.75 o 
   6   3   5       32.58       32.83      3.17 o 
   7   3   5      135.03      137.14      6.51 o 
  -7   4   5       43.14       47.13      3.39 o 
  -6   4   5        0.47        0.41      1.45 o 
  -5   4   5       21.23       20.21      1.99 o 
  -4   4   5       59.63       68.61      1.90 o 
  -3   4   5      382.94      350.09      3.59 o 
  -2   4   5      143.47      115.84      1.89 o 
  -1   4   5      172.15      177.49      2.09 o 
   0   4   5     3241.07     3637.45     24.82 o 
   1   4   5      185.91      192.77      2.02 o 
   2   4   5      138.93      111.68      1.59 o 
   3   4   5      387.66      350.77      3.79 o 
   4   4   5       62.07       68.65      1.83 o 
   5   4   5       20.66       17.54      1.51 o 
   6   4   5        0.35        0.48      1.20 o 
   7   4   5       42.76       44.90      4.97 o 
  -7   5   5       39.77       37.90      3.68 o 
  -6   5   5      129.99      115.84      4.35 o 
  -5   5   5       95.24       77.85      4.78 o 
  -4   5   5       71.88       72.27      2.16 o 
  -3   5   5      100.09       86.78      1.94 o 
  -2   5   5      302.19      314.36      3.72 o 
  -1   5   5     1772.20     1962.10     13.45 o 
   0   5   5      254.79      169.27      1.80 o 
   1   5   5     1774.87     1978.80     14.11 o 
   2   5   5      308.14      327.31      3.04 o 
   3   5   5      102.12       89.83      1.85 o 
   4   5   5       72.10       70.15      2.04 o 
   5   5   5       92.93       79.66      2.69 o 
   6   5   5      130.33      131.31      4.66 o 
   7   5   5       40.67       44.92      3.40 o 
  -6   6   5        9.35       11.33      2.20 o 
  -5   6   5       13.41        9.37      2.29 o 
  -4   6   5      162.24      149.08      2.95 o 
  -3   6   5       30.98       29.81      1.10 o 
  -2   6   5       99.14      127.71      2.16 o 
  -1   6   5      204.00      226.32      2.54 o 
   0   6   5      173.85      141.36      1.74 o 
   1   6   5      218.50      243.07      2.40 o 
   2   6   5       95.37      124.90      1.76 o 
   3   6   5       29.73       30.14      0.98 o 
   4   6   5      168.20      149.45      3.38 o 
   5   6   5       13.99        9.97      1.40 o 
   6   6   5        8.89       10.87      1.90 o 
  -6   7   5       65.34       60.83      4.19 o 
  -5   7   5       53.10       56.67      3.65 o 
  -4   7   5       49.84       36.00      1.71 o 
  -3   7   5      285.19      300.15      4.21 o 
  -2   7   5        2.07       -0.03      0.40 o 
  -1   7   5     1231.84     1239.13      9.90 o 
   0   7   5      147.50      173.79      2.77 o 
   1   7   5     1232.53     1232.52     10.28 o 
   2   7   5        1.46        0.36      0.40 o 
   3   7   5      287.53      299.65      3.95 o 
   4   7   5       49.83       33.86      1.97 o 
   5   7   5       53.42       62.80      3.09 o 
   6   7   5       66.21       62.28      5.80 o 
  -6   8   5        3.44        3.30      1.58 o 
  -5   8   5       14.78       14.45      2.22 o 
  -4   8   5        4.07        5.72      1.21 o 
  -3   8   5      315.56      334.65      4.01 o 
  -2   8   5      544.49      439.96      4.59 o 
  -1   8   5      551.41      511.39      4.63 o 
   0   8   5      125.35      131.32      1.81 o 
   1   8   5      551.26      509.27      4.99 o 
   2   8   5      541.41      439.43      4.90 o 
   3   8   5      317.72      334.90      5.97 o 
   4   8   5        3.85        2.81      1.07 o 
   5   8   5       14.97       15.60      2.40 o 
   6   8   5        3.70        5.41      1.60 o 
  -6   9   5       20.34       20.00      2.75 o 
  -5   9   5       39.92       32.18      2.97 o 
  -4   9   5       17.82       25.03      1.58 o 
  -3   9   5       22.56       22.91      1.12 o 
  -2   9   5       93.64      101.26      2.08 o 
  -1   9   5       84.21       77.78      1.50 o 
   0   9   5      247.81      271.38      3.22 o 
   1   9   5       86.56       80.49      1.77 o 
   2   9   5       90.78      102.61      2.84 o 
   3   9   5       20.20       18.81      1.23 o 
   4   9   5       16.68       23.76      2.01 o 
   5   9   5       40.58       33.66      2.54 o 
   6   9   5       20.48       20.49      2.39 o 
  -6  10   5       11.18        9.17      2.69 o 
  -5  10   5       32.76       34.43      3.17 o 
  -4  10   5       29.68       31.64      1.80 o 
  -3  10   5      295.68      282.55      4.03 o 
  -2  10   5      273.18      309.55      4.10 o 
  -1  10   5      239.52      242.05      3.12 o 
   0  10   5      568.29      494.14      5.30 o 
   1  10   5      233.29      238.35      3.45 o 
   2  10   5      275.97      312.40      5.27 o 
   3  10   5      298.35      289.11      4.99 o 
   4  10   5       29.52       31.63      1.67 o 
   5  10   5       32.94       32.29      3.47 o 
   6  10   5       11.04       11.60      2.44 o 
  -6  11   5       52.16       54.37      4.17 o 
  -5  11   5       34.91       39.38      3.37 o 
  -4  11   5      107.17      106.47      3.11 o 
  -3  11   5       12.28       10.46      1.08 o 
  -2  11   5       55.48       46.73      1.57 o 
  -1  11   5      136.54      124.75      2.38 o 
   0  11   5        0.27       -0.26      0.52 o 
   1  11   5      140.07      132.92      3.22 o 
   2  11   5       53.42       41.86      1.97 o 
   3  11   5       11.03        8.61      1.22 o 
   4  11   5      104.90      107.31      3.26 o 
   5  11   5       33.82       33.39      2.66 o 
   6  11   5       52.74       61.05      3.57 o 
  -5  12   5       68.27       64.59      3.15 o 
  -4  12   5        8.52        4.10      1.10 o 
  -3  12   5      113.82      112.72      3.13 o 
  -2  12   5       15.02       15.91      1.13 o 
  -1  12   5      302.13      287.30      4.21 o 
   0  12   5       82.18      108.94      2.46 o 
   1  12   5      298.68      280.73      4.63 o 
   2  12   5       13.31       13.34      1.26 o 
   3  12   5      114.82      116.45      3.88 o 
   4  12   5        9.12        8.09      1.60 o 
   5  12   5       67.49       62.39      3.05 o 
  -5  13   5        2.03        0.90      1.20 o 
  -4  13   5        8.17       11.03      1.48 o 
  -3  13   5       65.02       64.58      2.47 o 
  -2  13   5      145.82      158.31      2.98 o 
  -1  13   5       56.25       55.74      2.12 o 
   0  13   5        9.09        9.80      1.16 o 
   1  13   5       56.03       57.55      2.12 o 
   2  13   5      147.12      152.66      3.76 o 
   3  13   5       65.37       61.26      3.09 o 
   4  13   5        8.45        9.19      1.69 o 
   5  13   5        1.81        1.51      1.03 o 
  -5  14   5       43.33       41.80      2.76 o 
  -4  14   5       15.94       15.62      1.65 o 
  -3  14   5        4.59        5.24      1.05 o 
  -2  14   5       86.85       94.26      2.65 o 
  -1  14   5       14.27       16.00      1.32 o 
   0  14   5       99.44      114.07      3.73 o 
   1  14   5       14.57       15.36      2.52 o 
   2  14   5       83.21       98.26      3.48 o 
   3  14   5        4.14        3.41      1.35 o 
   4  14   5       16.75       19.45      2.27 o 
   5  14   5       42.22       40.20      3.06 o 
  -4  15   5        5.23        4.69      1.26 o 
  -3  15   5       64.04       59.83      2.60 o 
  -2  15   5      133.15      125.99      3.17 o 
  -1  15   5        2.28        1.55      1.04 o 
   0  15   5       42.62       37.93      2.40 o 
   1  15   5        2.17        3.88      1.28 o 
   2  15   5      132.73      126.99      4.76 o 
   3  15   5       64.56       60.12      3.30 o 
   4  15   5        5.29        3.41      1.64 o 
  -4  16   5       19.72       21.95      1.99 o 
  -3  16   5        9.98        9.69      1.33 o 
  -2  16   5       26.51       26.00      2.45 o 
  -1  16   5        6.95        6.98      1.47 o 
   0  16   5       90.03       98.10      3.69 o 
   1  16   5        6.73        6.20      1.42 o 
   2  16   5       26.44       23.32      2.63 o 
   3  16   5        9.37        8.07      1.72 o 
   4  16   5       20.24       21.66      2.46 o 
  -3  17   5       87.82       86.80      3.94 o 
  -2  17   5        7.90        6.23      1.65 o 
  -1  17   5        5.28        2.98      1.27 o 
   0  17   5       38.09       39.47      2.71 o 
   1  17   5        5.12        6.38      1.56 o 
   2  17   5        7.52        9.57      2.10 o 
   3  17   5       88.30       95.37      6.26 o 
  -3  18   5        3.45        2.09      1.80 o 
  -2  18   5        9.48       13.54      2.05 o 
  -1  18   5        1.55        0.23      1.28 o 
   0  18   5      225.62      230.95      6.22 o 
   1  18   5        1.75        1.23      1.20 o 
   2  18   5        9.97       10.89      2.19 o 
   3  18   5        3.34        1.47      1.72 o 
  -2  19   5        2.16        2.37      1.60 o 
  -1  19   5        1.65        1.15      2.19 o 
   0  19   5       13.57       18.85      2.72 o 
   1  19   5        1.45        3.93      1.44 o 
   2  19   5        2.39        5.14      1.81 o 
   0   0   6      329.31      240.92      3.02 o 
   1   0   6      286.39      309.33      3.11 o 
   2   0   6      416.01      650.76      6.61 o 
   3   0   6      118.11       88.67      1.43 o 
   4   0   6      423.01      464.64      5.53 o 
   5   0   6      398.53      395.72      6.38 o 
   6   0   6       42.23       35.51      2.67 o 
   7   0   6      119.39      121.03      5.65 o 
  -7   1   6       53.47       52.28      4.17 o 
  -6   1   6        5.50        4.28      1.42 o 
  -5   1   6        9.94        7.92      1.36 o 
  -4   1   6      220.35      245.10      4.00 o 
  -3   1   6      309.63      289.76      2.93 o 
  -2   1   6     1196.09     1245.34     11.80 o 
  -1   1   6     1614.23     1834.74     15.90 o 
   0   1   6      751.34      673.32      5.57 o 
   1   1   6     1616.22     1849.23     14.14 o 
   2   1   6     1179.07     1205.55      9.79 o 
   3   1   6      309.95      290.36      3.00 o 
   4   1   6      215.25      235.34      3.53 o 
   5   1   6       10.54       11.81      1.37 o 
   6   1   6        5.55        3.89      1.74 o 
   7   1   6       54.13       56.17      3.65 o 
  -7   2   6       52.87       48.69      3.40 o 
  -6   2   6        1.01       -0.43      1.31 o 
  -5   2   6      186.07      194.37      5.13 o 
  -4   2   6      271.42      234.89      5.24 o 
  -3   2   6      282.75      302.65      2.99 o 
  -2   2   6      246.96      356.85      4.06 o 
  -1   2   6      686.27      704.08      5.93 o 
   0   2   6     1837.52     2240.60     14.79 o 
   1   2   6      678.12      706.70      5.35 o 
   2   2   6      241.16      354.40      3.54 o 
   3   2   6      279.22      296.59      3.37 o 
   4   2   6      271.46      227.53      3.65 o 
   5   2   6      184.46      193.56      4.12 o 
   6   2   6        1.14        0.23      1.42 o 
   7   2   6       51.84       52.70      3.56 o 
  -7   3   6       34.79       37.35      3.18 o 
  -6   3   6       13.32       14.42      2.33 o 
  -5   3   6        2.71        2.38      1.28 o 
  -4   3   6      607.81      540.27      7.49 o 
  -3   3   6       78.33       92.78      1.38 o 
  -2   3   6      410.71      454.98      4.35 o 
  -1   3   6       53.35       44.92      0.85 o 
   0   3   6        9.40       30.35      0.72 o 
   1   3   6       55.48       48.49      0.87 o 
   2   3   6      399.59      432.37      4.03 o 
   3   3   6       76.36       88.35      1.74 o 
   4   3   6      601.82      530.82      6.44 o 
   5   3   6        2.58        1.66      0.89 o 
   6   3   6       13.46       17.14      2.64 o 
   7   3   6       35.25       41.08      3.30 o 
  -7   4   6       10.71        9.75      2.09 o 
  -6   4   6        5.18        3.30      1.97 o 
  -5   4   6       74.98       75.19      2.99 o 
  -4   4   6       46.75       47.87      1.83 o 
  -3   4   6      100.04      100.13      1.82 o 
  -2   4   6     1216.02     1150.71      9.94 o 
  -1   4   6     1419.00     1609.66     11.83 o 
   0   4   6        7.88        0.74      0.23 o 
   1   4   6     1427.03     1602.49     21.38 o 
   2   4   6     1210.01     1149.51      9.07 o 
   3   4   6       97.76       97.79      1.81 o 
   4   4   6       45.66       47.74      1.59 o 
   5   4   6       73.88       71.90      2.53 o 
   6   4   6        5.28        6.63      2.25 o 
   7   4   6        9.65       13.29      2.26 o 
  -7   5   6        4.61        5.37      1.83 o 
  -6   5   6        4.66        5.80      1.91 o 
  -5   5   6       89.28       87.91      5.40 o 
  -4   5   6       63.83       63.71      2.09 o 
  -3   5   6       82.57       76.77      2.03 o 
  -2   5   6      403.83      445.12      4.73 o 
  -1   5   6      678.18      736.85      5.96 o 
   0   5   6     1676.02     1531.67     14.09 o 
   1   5   6      681.75      747.90      9.73 o 
   2   5   6      395.76      437.42      4.69 o 
   3   5   6       84.65       79.05      1.74 o 
   4   5   6       65.35       64.69      2.01 o 
   5   5   6       89.08       86.70      2.82 o 
   6   5   6        4.71        2.47      1.63 o 
   7   5   6        4.54        4.33      1.70 o 
  -6   6   6        4.18        8.28      1.78 o 
  -5   6   6       22.94       29.23      2.36 o 
  -4   6   6      129.16      119.89      3.19 o 
  -3   6   6       12.42       15.34      0.86 o 
  -2   6   6       46.96       32.33      1.15 o 
  -1   6   6       51.22       34.63      0.98 o 
   0   6   6      176.84      229.66      2.42 o 
   1   6   6       50.62       34.36      0.83 o 
   2   6   6       50.19       35.63      0.89 o 
   3   6   6       12.45       14.76      0.82 o 
   4   6   6      127.82      118.38      3.02 o 
   5   6   6       23.87       25.64      1.93 o 
   6   6   6        3.56        5.93      1.66 o 
  -6   7   6        9.61        8.87      2.09 o 
  -5   7   6       38.87       31.37      2.88 o 
  -4   7   6       28.35       32.87      1.70 o 
  -3   7   6      110.02      104.82      2.25 o 
  -2   7   6      438.86      355.47      3.90 o 
  -1   7   6      353.21      472.15      4.56 o 
   0   7   6      474.51      633.91      5.74 o 
   1   7   6      347.74      469.82      4.35 o 
   2   7   6      444.14      362.57      6.44 o 
   3   7   6      110.61      108.19      2.15 o 
   4   7   6       28.25       31.85      1.79 o 
   5   7   6       38.26       32.93      2.15 o 
   6   7   6        9.82        5.24      1.94 o 
  -6   8   6        5.75        7.63      1.99 o 
  -5   8   6        0.44        0.96      1.39 o 
  -4   8   6      270.91      284.77      5.09 o 
  -3   8   6      242.23      212.31      3.06 o 
  -2   8   6      497.19      455.34      4.75 o 
  -1   8   6      293.38      325.90      3.83 o 
   0   8   6      227.67      209.69      2.47 o 
   1   8   6      288.17      317.87      4.19 o 
   2   8   6      505.68      460.29      5.91 o 
   3   8   6      247.83      222.25      3.75 o 
   4   8   6      270.08      294.07      5.73 o 
   5   8   6        0.28        2.10      1.36 o 
   6   8   6        5.81        6.42      1.84 o 
  -6   9   6       15.49       16.48      2.57 o 
  -5   9   6       45.90       37.58      3.23 o 
  -4   9   6        4.80        5.83      1.05 o 
  -3   9   6       85.94       75.71      1.83 o 
  -2   9   6      976.84     1029.69      9.00 o 
  -1   9   6      292.31      280.26      3.13 o 
   0   9   6        0.49        1.69      0.43 o 
   1   9   6      278.41      265.91      3.63 o 
   2   9   6      988.09     1041.07     12.13 o 
   3   9   6       89.12       73.59      2.20 o 
   4   9   6        4.92        5.70      0.97 o 
   5   9   6       45.09       44.89      2.83 o 
   6   9   6       15.34       17.37      2.21 o 
  -6  10   6       67.44       76.35      4.77 o 
  -5  10   6       17.62       25.07      2.88 o 
  -4  10   6      153.28      153.07      3.67 o 
  -3  10   6       35.65       33.72      1.40 o 
  -2  10   6      617.91      598.47      6.06 o 
  -1  10   6       92.88       53.01      1.42 o 
   0  10   6        5.95       11.19      0.83 o 
   1  10   6       90.70       52.82      1.58 o 
   2  10   6      625.02      612.38      8.45 o 
   3  10   6       37.43       33.21      2.01 o 
   4  10   6      151.25      149.27      3.60 o 
   5  10   6       18.36       27.22      2.45 o 
   6  10   6       67.50       74.45      4.17 o 
  -6  11   6       28.09       30.90      3.34 o 
  -5  11   6       25.31       23.54      2.10 o 
  -4  11   6       92.67       89.53      4.01 o 
  -3  11   6      131.98      121.63      2.71 o 
  -2  11   6      172.83      146.99      2.90 o 
  -1  11   6      362.79      366.82      4.23 o 
   0  11   6       24.75       34.95      1.33 o 
   1  11   6      353.43      358.48      5.83 o 
   2  11   6      175.52      149.56      3.56 o 
   3  11   6      137.36      128.44      5.84 o 
   4  11   6       93.14       91.88      2.89 o 
   5  11   6       25.50       23.44      2.42 o 
   6  11   6       27.66       29.68      2.75 o 
  -5  12   6      135.03      131.30      4.31 o 
  -4  12   6        9.02        7.28      1.28 o 
  -3  12   6        3.45        3.15      0.87 o 
  -2  12   6       25.17       24.41      1.28 o 
  -1  12   6       39.71       47.90      1.61 o 
   0  12   6      291.63      266.43      5.36 o 
   1  12   6       39.40       48.97      2.13 o 
   2  12   6       26.24       26.70      1.86 o 
   3  12   6        3.57        1.99      1.25 o 
   4  12   6        7.82        7.45      1.61 o 
   5  12   6      136.54      138.82      3.89 o 
  -5  13   6       54.09       49.76      2.92 o 
  -4  13   6       22.97       17.33      1.82 o 
  -3  13   6       62.09       63.58      3.02 o 
  -2  13   6       15.10        9.66      1.00 o 
  -1  13   6      163.74      150.30      3.02 o 
   0  13   6       30.84       42.89      2.14 o 
   1  13   6      160.54      144.47      3.70 o 
   2  13   6       14.39       11.06      1.59 o 
   3  13   6       62.85       71.71      3.23 o 
   4  13   6       23.07       17.95      2.17 o 
   5  13   6       53.76       54.85      3.41 o 
  -5  14   6       11.11       11.46      1.74 o 
  -4  14   6       20.02       17.39      1.76 o 
  -3  14   6       17.21       21.43      1.74 o 
  -2  14   6       40.24       43.15      1.91 o 
  -1  14   6       79.95       88.20      2.50 o 
   0  14   6      382.87      388.90      7.30 o 
   1  14   6       81.07       81.22      3.14 o 
   2  14   6       39.47       33.08      2.75 o 
   3  14   6       17.16       23.44      2.25 o 
   4  14   6       19.76       17.98      2.16 o 
   5  14   6       10.99       15.72      2.29 o 
  -4  15   6        0.25        0.98      1.05 o 
  -3  15   6      110.76      114.01      3.48 o 
  -2  15   6       11.43       12.52      1.30 o 
  -1  15   6       70.41       88.23      6.20 o 
   0  15   6       58.10       42.40      2.49 o 
   1  15   6       73.38       91.21      3.46 o 
   2  15   6       11.30       13.16      2.19 o 
   3  15   6      111.77      122.81      4.40 o 
   4  15   6        0.20        1.27      1.43 o 
  -4  16   6       32.38       35.24      2.37 o 
  -3  16   6       17.40       19.04      2.24 o 
  -2  16   6        2.31        1.45      1.45 o 
  -1  16   6       13.52        9.02      1.63 o 
   0  16   6        0.00        3.59      1.46 o 
   1  16   6       13.83        9.78      2.24 o 
   2  16   6        2.45        2.36      1.53 o 
   3  16   6       17.12       19.57      2.32 o 
   4  16   6       32.34       36.92      3.02 o 
  -3  17   6       29.72       26.97      2.40 o 
  -2  17   6       10.04        8.28      2.09 o 
  -1  17   6       70.01       81.39      4.56 o 
   0  17   6        8.11        8.43      1.65 o 
   1  17   6       69.51       80.67      3.55 o 
   2  17   6       10.39       11.23      2.18 o 
   3  17   6       30.42       32.94      3.89 o 
  -3  18   6        6.20        3.36      2.12 o 
  -2  18   6        2.26        1.71      2.23 o 
  -1  18   6        8.52        8.09      1.75 o 
   0  18   6       24.89       25.47      2.44 o 
   1  18   6        8.72       11.88      2.28 o 
   2  18   6        2.28        1.97      1.57 o 
   3  18   6        6.26        2.04      4.04 o 
  -2  19   6        2.38        4.89      2.45 o 
  -1  19   6       38.26       46.42      3.68 o 
   0  19   6        9.49       10.12      1.87 o 
   1  19   6       36.89       42.12      3.68 o 
   2  19   6        2.54        4.45      2.08 o 
   1   0   7     3408.18     4005.97     31.31 o 
   2   0   7      245.30      401.62      4.81 o 
   3   0   7       30.75       37.66      1.19 o 
   4   0   7     1313.38     1154.15     11.96 o 
   5   0   7       67.80       60.71      2.48 o 
   6   0   7        0.02       -0.61      1.19 o 
   7   0   7       44.66       44.45      4.11 o 
  -7   1   7        8.81        8.76      2.40 o 
  -6   1   7       81.16       92.78      3.57 o 
  -5   1   7       37.61       41.76      2.56 o 
  -4   1   7       25.53       42.01      3.68 o 
  -3   1   7        8.78        7.13      0.79 o 
  -2   1   7     1395.82     1050.54      9.30 o 
  -1   1   7      241.78      315.52      3.34 o 
   0   1   7      336.31      205.83      2.12 o 
   1   1   7      239.93      308.00      3.21 o 
   2   1   7     1415.40     1066.05      9.45 o 
   3   1   7        9.14        8.22      0.79 o 
   4   1   7       22.89       35.30      1.83 o 
   5   1   7       38.06       40.82      2.09 o 
   6   1   7       80.12       87.97      3.95 o 
   7   1   7        8.73        6.33      1.85 o 
  -7   2   7       37.51       42.89      3.93 o 
  -6   2   7       10.76       10.89      2.17 o 
  -5   2   7        8.05        8.43      1.52 o 
  -4   2   7       41.91       38.76      2.30 o 
  -3   2   7      328.45      339.83      3.75 o 
  -2   2   7      486.65      427.64      4.64 o 
  -1   2   7      687.69      563.94      5.05 o 
   0   2   7       85.72       99.65      1.41 o 
   1   2   7      702.20      579.42      4.58 o 
   2   2   7      483.16      421.69      3.60 o 
   3   2   7      334.38      343.90      3.66 o 
   4   2   7       41.28       39.94      1.57 o 
   5   2   7        8.07        9.30      1.28 o 
   6   2   7       10.83       12.84      1.95 o 
   7   2   7       38.53       31.25      4.36 o 
  -7   3   7       31.43       32.01      4.22 o 
  -6   3   7       80.31       86.02      4.38 o 
  -5   3   7        7.73        5.51      1.21 o 
  -4   3   7       15.90       12.76      1.34 o 
  -3   3   7      158.98      141.49      2.02 o 
  -2   3   7     2544.96     2825.46     24.18 o 
  -1   3   7      665.00      686.42      5.55 o 
   0   3   7      227.37      334.35      2.75 o 
   1   3   7      666.55      682.46      5.34 o 
   2   3   7     2559.01     2860.96     19.87 o 
   3   3   7      157.01      136.14      2.34 o 
   4   3   7       13.32       10.06      0.91 o 
   5   3   7        7.53        7.70      1.69 o 
   6   3   7       80.48       88.08      4.53 o 
   7   3   7       31.10       30.35      3.02 o 
  -7   4   7       25.93       29.21      3.42 o 
  -6   4   7       27.55       29.65      3.08 o 
  -5   4   7       10.22       13.09      1.65 o 
  -4   4   7      391.13      383.56      6.17 o 
  -3   4   7      397.68      372.88      4.94 o 
  -2   4   7      215.07      301.64      3.51 o 
  -1   4   7     1489.54     1639.18     12.09 o 
   0   4   7       94.21      113.40      1.36 o 
   1   4   7     1459.32     1626.18     11.87 o 
   2   4   7      214.79      295.54      3.77 o 
   3   4   7      399.72      369.50      4.39 o 
   4   4   7      392.06      392.60      4.91 o 
   5   4   7        9.96       12.13      1.71 o 
   6   4   7       27.70       33.17      3.24 o 
   7   4   7       26.85       28.27      5.38 o 
  -6   5   7       82.13       78.88      4.53 o 
  -5   5   7       65.43       59.54      2.87 o 
  -4   5   7       25.91       22.53      1.65 o 
  -3   5   7       93.26       95.50      2.04 o 
  -2   5   7      209.42      330.61      3.85 o 
  -1   5   7      259.68      229.01      2.50 o 
   0   5   7      111.73      108.60      1.57 o 
   1   5   7      259.33      220.90      4.10 o 
   2   5   7      206.12      319.77      3.80 o 
   3   5   7       93.55       93.57      1.99 o 
   4   5   7       24.60       21.97      1.34 o 
   5   5   7       63.86       59.18      2.84 o 
   6   5   7       84.10       90.71      4.65 o 
  -6   6   7        3.81        4.31      1.70 o 
  -5   6   7       29.33       32.55      5.63 o 
  -4   6   7      337.69      305.70      5.51 o 
  -3   6   7      137.21      149.29      2.69 o 
  -2   6   7      541.78      555.11      5.45 o 
  -1   6   7     1020.49     1132.08      9.10 o 
   0   6   7      315.14      275.34      2.79 o 
   1   6   7     1003.28     1128.03      9.51 o 
   2   6   7      545.10      566.16      5.98 o 
   3   6   7      139.11      148.13      2.40 o 
   4   6   7      342.16      312.38      5.24 o 
   5   6   7       29.66       27.16      2.01 o 
   6   6   7        3.66        2.00      1.63 o 
  -6   7   7       46.45       53.63      4.66 o 
  -5   7   7       36.12       34.15      2.62 o 
  -4   7   7      362.49      351.59      5.93 o 
  -3   7   7      116.26      120.83      2.72 o 
  -2   7   7      307.24      233.55      2.97 o 
  -1   7   7       28.10       41.64      1.15 o 
   0   7   7        0.80        1.07      0.36 o 
   1   7   7       26.50       42.33      1.01 o 
   2   7   7      300.16      225.31      3.47 o 
   3   7   7      120.82      127.03      2.54 o 
   4   7   7      362.04      362.72      5.85 o 
   5   7   7       34.42       31.79      2.49 o 
   6   7   7       46.93       51.97      3.99 o 
  -6   8   7       28.17       28.24      3.60 o 
  -5   8   7       15.73       14.63      2.33 o 
  -4   8   7      230.20      221.93      4.41 o 
  -3   8   7       32.83       23.70      1.18 o 
  -2   8   7      260.81      259.47      3.29 o 
  -1   8   7       12.64       15.67      0.82 o 
   0   8   7      125.45      190.40      2.35 o 
   1   8   7       14.21       16.76      0.73 o 
   2   8   7      264.31      259.47      5.29 o 
   3   8   7       31.26       23.53      1.30 o 
   4   8   7      230.55      213.71      5.66 o 
   5   8   7       15.78       12.98      2.38 o 
   6   8   7       28.13       27.10      3.15 o 
  -6   9   7        0.36        3.36      1.73 o 
  -5   9   7      113.83      113.59      4.98 o 
  -4   9   7      119.00      116.23      2.93 o 
  -3   9   7      176.66      161.28      2.93 o 
  -2   9   7      186.51      174.43      2.68 o 
  -1   9   7       18.27       22.21      1.04 o 
   0   9   7      122.77      164.59      2.47 o 
   1   9   7       17.67       24.25      1.07 o 
   2   9   7      189.38      177.83      3.64 o 
   3   9   7      179.13      155.04      3.89 o 
   4   9   7      119.23      118.54      5.01 o 
   5   9   7      114.11      117.95      4.76 o 
   6   9   7        0.24        2.44      1.31 o 
  -6  10   7       43.37       53.42      5.26 o 
  -5  10   7       15.97       18.45      3.45 o 
  -4  10   7       86.76       82.32      2.74 o 
  -3  10   7        7.86        8.86      0.96 o 
  -2  10   7      184.26      189.31      2.89 o 
  -1  10   7      227.47      220.80      3.04 o 
   0  10   7      359.69      298.63      3.83 o 
   1  10   7      231.17      228.44      3.75 o 
   2  10   7      176.05      183.52      4.58 o 
   3  10   7        7.32        9.08      1.31 o 
   4  10   7       85.98       81.13      2.66 o 
   5  10   7       16.08       13.84      1.92 o 
   6  10   7       43.09       45.98      3.88 o 
  -5  11   7      111.68      117.16      4.01 o 
  -4  11   7        8.10        5.77      1.22 o 
  -3  11   7       49.31       47.11      1.84 o 
  -2  11   7      105.32      122.78      2.36 o 
  -1  11   7       93.49       86.66      1.89 o 
   0  11   7      305.40      379.23      4.62 o 
   1  11   7       92.81       86.60      2.62 o 
   2  11   7      105.66      119.69      3.77 o 
   3  11   7       48.48       43.36      3.33 o 
   4  11   7        7.20        8.06      1.79 o 
   5  11   7      113.33      128.13      4.58 o 
  -5  12   7       29.08       28.54      2.33 o 
  -4  12   7       34.52       30.90      1.99 o 
  -3  12   7       17.29       16.65      1.49 o 
  -2  12   7      115.93      110.05      2.60 o 
  -1  12   7      143.87      122.68      2.31 o 
   0  12   7      444.66      533.67      8.04 o 
   1  12   7      143.16      122.44      3.27 o 
   2  12   7      111.54       98.20      3.98 o 
   3  12   7       17.33       22.85      2.32 o 
   4  12   7       34.52       36.76      2.67 o 
   5  12   7       28.90       28.45      2.65 o 
  -5  13   7       41.68       43.34      2.81 o 
  -4  13   7        7.25        7.74      1.36 o 
  -3  13   7      102.35      108.58      3.19 o 
  -2  13   7       10.22        8.77      1.02 o 
  -1  13   7       47.89       30.27      1.38 o 
   0  13   7      215.92      182.91      4.19 o 
   1  13   7       49.26       29.74      2.01 o 
   2  13   7       10.62        9.53      2.00 o 
   3  13   7      103.48      105.05      3.88 o 
   4  13   7        7.06       11.09      1.81 o 
   5  13   7       40.27       38.13      3.01 o 
  -5  14   7        7.88        6.64      1.55 o 
  -4  14   7       30.47       30.24      2.11 o 
  -3  14   7       19.07       18.93      1.89 o 
  -2  14   7       62.29       71.94      2.37 o 
  -1  14   7       49.54       37.83      2.32 o 
   0  14   7       34.10       26.05      2.01 o 
   1  14   7       49.94       39.33      2.73 o 
   2  14   7       64.05       71.66      5.56 o 
   3  14   7       18.75       20.38      2.15 o 
   4  14   7       30.70       27.75      2.59 o 
   5  14   7        8.04        6.95      1.70 o 
  -4  15   7       13.90       11.91      2.24 o 
  -3  15   7       68.14       72.94      2.87 o 
  -2  15   7       50.92       48.97      2.12 o 
  -1  15   7       21.14       18.15      1.94 o 
   0  15   7        8.07        4.24      1.29 o 
   1  15   7       20.87       16.18      1.95 o 
   2  15   7       50.61       51.42      3.78 o 
   3  15   7       68.75       71.76      5.75 o 
   4  15   7       13.80       14.13      2.10 o 
  -4  16   7        7.10        8.06      1.51 o 
  -3  16   7       19.77       20.16      1.85 o 
  -2  16   7       39.63       44.51      2.52 o 
  -1  16   7        7.71        9.05      1.61 o 
   0  16   7       84.53       99.12      3.76 o 
   1  16   7        7.69        8.76      2.23 o 
   2  16   7       39.93       39.45      5.10 o 
   3  16   7       20.30       19.57      3.14 o 
   4  16   7        6.95        5.07      1.73 o 
  -3  17   7        5.88        6.18      1.32 o 
  -2  17   7        4.98        5.58      1.63 o 
  -1  17   7       25.05       30.37      2.49 o 
   0  17   7       77.04       89.98      4.60 o 
   1  17   7       24.88       24.87      3.97 o 
   2  17   7        5.28        5.87      1.91 o 
   3  17   7        5.19        4.25      1.75 o 
  -2  18   7       18.38       19.89      2.31 o 
  -1  18   7       52.14       58.30      4.24 o 
   0  18   7        7.30        3.18      1.72 o 
   1  18   7       51.74       53.29      3.87 o 
   2  18   7       18.00       21.96      2.90 o 
  -1  19   7        9.75       10.69      1.99 o 
   0  19   7        7.46        7.57      1.92 o 
   1  19   7       10.03        9.05      2.16 o 
   0   0   8      169.07      305.88      3.71 o 
   1   0   8      201.96      340.46      3.97 o 
   2   0   8      700.38     1292.84     12.04 o 
   3   0   8      100.73      112.43      2.34 o 
   4   0   8      352.67      295.20      5.15 o 
   5   0   8      622.62      631.86     10.57 o 
   6   0   8       34.23       45.03      2.69 o 
   7   0   8        5.18        2.15      1.90 o 
  -7   1   8       13.40       14.73      2.87 o 
  -6   1   8       14.90       19.72      2.05 o 
  -5   1   8       12.02        9.67      1.57 o 
  -4   1   8       24.94       27.71      1.69 o 
  -3   1   8       30.03       37.08      1.39 o 
  -2   1   8     2392.78     2455.74     21.43 o 
  -1   1   8      828.91      887.14      7.94 o 
   0   1   8        6.12       11.13      0.78 o 
   1   1   8      828.16      899.64      7.59 o 
   2   1   8     2408.69     2469.41     20.15 o 
   3   1   8       30.95       36.98      1.19 o 
   4   1   8       24.63       26.79      1.68 o 
   5   1   8       12.43       13.49      1.55 o 
   6   1   8       14.80       17.71      2.22 o 
   7   1   8       13.86       12.04      3.29 o 
  -7   2   8       19.05       27.68      3.52 o 
  -6   2   8       24.43       23.48      2.44 o 
  -5   2   8       92.22       96.70      3.73 o 
  -4   2   8       52.00       61.23      2.61 o 
  -3   2   8      277.05      262.36      4.21 o 
  -2   2   8     3404.35     3139.62     26.26 o 
  -1   2   8     1474.67     1483.02     11.77 o 
   0   2   8       92.72      182.75      1.80 o 
   1   2   8     1489.52     1517.17     11.08 o 
   2   2   8     3401.82     3119.27     22.14 o 
   3   2   8      290.42      271.06      3.40 o 
   4   2   8       51.31       61.65      2.16 o 
   5   2   8       92.73      105.81      3.52 o 
   6   2   8       24.64       22.03      2.41 o 
   7   2   8       18.55       20.73      2.72 o 
  -7   3   8       11.51        8.36      2.05 o 
  -6   3   8       44.14       44.40      3.11 o 
  -5   3   8       13.28        8.51      1.60 o 
  -4   3   8      156.93      122.99      3.24 o 
  -3   3   8      225.69      216.91      4.00 o 
  -2   3   8     1232.17     1279.08     10.71 o 
  -1   3   8      811.67      883.86      6.92 o 
   0   3   8      472.03      479.68      3.71 o 
   1   3   8      801.62      865.41      6.93 o 
   2   3   8     1244.12     1264.88     10.12 o 
   3   3   8      228.79      216.51      3.11 o 
   4   3   8      151.98      125.49      2.82 o 
   5   3   8       12.84        9.50      1.64 o 
   6   3   8       43.78       46.85      3.73 o 
   7   3   8       11.74       12.12      2.73 o 
  -6   4   8       49.35       55.01      3.90 o 
  -5   4   8       69.55       67.55      3.46 o 
  -4   4   8      155.83      164.89      3.81 o 
  -3   4   8       64.10       62.85      1.84 o 
  -2   4   8       88.25       93.26      1.70 o 
  -1   4   8      235.00      288.10      3.08 o 
   0   4   8      129.48       76.22      1.65 o 
   1   4   8      235.61      289.61      2.95 o 
   2   4   8       86.31       87.28      1.73 o 
   3   4   8       67.45       65.05      1.76 o 
   4   4   8      156.76      156.42      4.09 o 
   5   4   8       71.44       71.98      3.33 o 
   6   4   8       49.70       52.38      3.85 o 
  -6   5   8        4.10        2.72      1.82 o 
  -5   5   8      104.13      101.24      3.93 o 
  -4   5   8       44.41       35.33      1.96 o 
  -3   5   8        9.39       10.49      1.18 o 
  -2   5   8       80.64       65.81      1.52 o 
  -1   5   8      435.74      437.11      4.01 o 
   0   5   8      264.66      275.70      2.77 o 
   1   5   8      431.39      441.74      4.16 o 
   2   5   8       77.46       64.53      1.80 o 
   3   5   8        9.37       11.53      0.70 o 
   4   5   8       44.96       31.98      1.56 o 
   5   5   8      102.49      101.53      3.57 o 
   6   5   8        3.99        3.34      1.76 o 
  -6   6   8       17.31       21.48      2.95 o 
  -5   6   8      265.39      272.66      6.66 o 
  -4   6   8      123.62      119.50      3.58 o 
  -3   6   8       93.14       67.03      2.03 o 
  -2   6   8       54.57       63.38      1.49 o 
  -1   6   8      120.13      134.92      2.00 o 
   0   6   8      449.09      443.51      4.25 o 
   1   6   8      117.99      135.21      2.24 o 
   2   6   8       52.55       58.34      1.47 o 
   3   6   8       89.97       64.98      2.15 o 
   4   6   8      123.22      118.18      3.06 o 
   5   6   8      264.05      255.55      6.53 o 
   6   6   8       17.74       16.39      4.20 o 
  -6   7   8        0.15        1.22      1.49 o 
  -5   7   8        8.64        9.54      1.69 o 
  -4   7   8      180.57      175.90      4.04 o 
  -3   7   8       47.32       55.32      1.90 o 
  -2   7   8      144.48      139.41      2.22 o 
  -1   7   8      253.71      227.99      3.23 o 
   0   7   8       75.66       69.80      1.32 o 
   1   7   8      261.73      240.48      2.87 o 
   2   7   8      143.14      137.05      2.47 o 
   3   7   8       45.27       56.14      1.83 o 
   4   7   8      182.21      178.85      3.91 o 
   5   7   8        8.40        5.48      1.67 o 
   6   7   8        0.10        2.37      1.62 o 
  -6   8   8        6.69        6.33      2.74 o 
  -5   8   8       98.34      100.68      6.05 o 
  -4   8   8        2.54        2.55      1.05 o 
  -3   8   8       74.50       66.88      1.85 o 
  -2   8   8       81.66      102.28      1.97 o 
  -1   8   8      128.15      133.37      2.13 o 
   0   8   8        1.90        2.87      0.46 o 
   1   8   8      123.57      129.09      2.31 o 
   2   8   8       82.76      107.34      2.74 o 
   3   8   8       70.79       63.77      2.45 o 
   4   8   8        1.88        0.78      1.01 o 
   5   8   8       96.83      100.39      4.48 o 
   6   8   8        5.94        6.65      2.47 o 
  -6   9   8        2.86        1.45      1.75 o 
  -5   9   8       26.87       26.21      3.43 o 
  -4   9   8      106.27      103.96      4.80 o 
  -3   9   8       55.60       47.06      1.68 o 
  -2   9   8      152.06      151.42      2.49 o 
  -1   9   8      608.51      584.23      5.71 o 
   0   9   8       53.00       62.47      1.42 o 
   1   9   8      611.12      583.42      6.95 o 
   2   9   8      146.86      142.96      3.31 o 
   3   9   8       53.18       45.30      2.52 o 
   4   9   8      106.02      105.03      2.92 o 
   5   9   8       27.04       25.19      2.62 o 
   6   9   8        2.58        1.09      1.56 o 
  -6  10   8        1.18        0.51      1.52 o 
  -5  10   8       18.94       17.70      2.67 o 
  -4  10   8       10.76       12.59      1.45 o 
  -3  10   8       65.81       53.20      1.91 o 
  -2  10   8       11.08       12.52      0.92 o 
  -1  10   8      173.78      167.38      2.79 o 
   0  10   8        3.86        0.60      0.41 o 
   1  10   8      175.93      167.01      4.02 o 
   2  10   8       10.61       12.25      1.51 o 
   3  10   8       65.65       53.30      2.66 o 
   4  10   8       11.69       13.04      2.55 o 
   5  10   8       17.95       16.30      2.36 o 
   6  10   8        0.88        4.46      1.68 o 
  -5  11   8       36.31       33.32      3.80 o 
  -4  11   8        7.72        8.42      1.62 o 
  -3  11   8       24.41       33.15      1.63 o 
  -2  11   8       24.57       24.87      1.19 o 
  -1  11   8      282.78      307.83      3.85 o 
   0  11   8       19.22       31.64      1.43 o 
   1  11   8      276.50      297.50      4.66 o 
   2  11   8       23.69       21.95      1.93 o 
   3  11   8       23.08       32.62      2.32 o 
   4  11   8        7.54        3.72      2.27 o 
   5  11   8       36.55       38.94      2.86 o 
  -5  12   8        0.93        1.99      1.31 o 
  -4  12   8      138.75      156.34      6.30 o 
  -3  12   8        0.99        1.46      1.09 o 
  -2  12   8       65.89       58.87      1.75 o 
  -1  12   8       38.69       31.81      1.32 o 
   0  12   8      489.36      530.72      7.10 o 
   1  12   8       39.11       30.02      2.63 o 
   2  12   8       64.36       59.18      3.19 o 
   3  12   8        0.99        1.58      0.92 o 
   4  12   8      140.48      154.35      5.56 o 
   5  12   8        1.01        2.41      1.40 o 
  -5  13   8       40.05       41.32      2.80 o 
  -4  13   8       18.78       21.13      2.05 o 
  -3  13   8       56.60       50.55      2.35 o 
  -2  13   8       71.11       68.51      2.47 o 
  -1  13   8       68.60       76.62      2.05 o 
   0  13   8      110.95       81.42      2.66 o 
   1  13   8       69.15       74.62      2.91 o 
   2  13   8       69.94       67.71      3.48 o 
   3  13   8       58.51       47.91      3.27 o 
   4  13   8       19.27       22.90      2.37 o 
   5  13   8       40.18       42.88      3.16 o 
  -4  14   8       59.80       59.17      3.17 o 
  -3  14   8       12.94       17.93      1.70 o 
  -2  14   8       43.54       43.16      2.27 o 
  -1  14   8       13.07       11.26      2.40 o 
   0  14   8       52.02       37.19      2.32 o 
   1  14   8       12.30        9.83      2.03 o 
   2  14   8       43.97       43.40      5.06 o 
   3  14   8       12.64       18.84      2.16 o 
   4  14   8       60.33       53.78      5.56 o 
  -4  15   8        0.54        0.19      1.17 o 
  -3  15   8        5.44        6.69      1.32 o 
  -2  15   8       25.10       30.72      1.79 o 
  -1  15   8      158.23      175.29      4.86 o 
   0  15   8        5.95       13.17      1.73 o 
   1  15   8      161.33      173.21      6.51 o 
   2  15   8       24.84       30.05      2.85 o 
   3  15   8        4.97        2.98      1.41 o 
   4  15   8        0.57        2.29      1.36 o 
  -4  16   8       32.09       37.16      2.97 o 
  -3  16   8        2.30        0.43      1.00 o 
  -2  16   8       53.11       51.34      2.46 o 
  -1  16   8       13.13       18.84      2.05 o 
   0  16   8       93.08       79.04      3.45 o 
   1  16   8       13.69       22.36      2.57 o 
   2  16   8       52.81       45.82      3.94 o 
   3  16   8        2.40        1.26      1.50 o 
   4  16   8       31.76       36.06      3.62 o 
  -3  17   8        5.42        5.50      1.32 o 
  -2  17   8       24.66       26.45      2.94 o 
  -1  17   8       78.95       77.34      3.64 o 
   0  17   8        0.86        6.36      1.61 o 
   1  17   8       79.56       75.82      4.31 o 
   2  17   8       23.89       25.69      2.95 o 
   3  17   8        5.42        4.33      1.67 o 
  -2  18   8       18.07       13.76      2.40 o 
  -1  18   8       16.82       20.29      2.31 o 
   0  18   8       20.39       29.09      4.03 o 
   1  18   8       17.20       20.14      2.91 o 
   2  18   8       18.31       21.90      2.89 o 
  -1  19   8       46.13       55.01      3.46 o 
   0  19   8       23.23       22.54      3.46 o 
   1  19   8       45.53       48.15      3.96 o 
   1   0   9       20.10       40.21      1.19 o 
   2   0   9      539.24      523.16      5.86 o 
   3   0   9        6.91       13.43      0.99 o 
   4   0   9       14.26       10.38      1.32 o 
   5   0   9       76.78       69.86      3.27 o 
   6   0   9       61.72       63.15      3.65 o 
   7   0   9        4.58        2.47      1.92 o 
  -7   1   9        6.16        7.89      2.28 o 
  -6   1   9       69.98       70.20      3.32 o 
  -5   1   9       18.05       17.40      1.96 o 
  -4   1   9      386.80      412.32      6.45 o 
  -3   1   9      507.65      508.13      6.60 o 
  -2   1   9      106.09      170.77      2.74 o 
  -1   1   9      423.61      443.56      4.92 o 
   0   1   9       35.74       15.09      0.59 o 
   1   1   9      427.81      453.85      4.68 o 
   2   1   9      103.67      164.43      2.54 o 
   3   1   9      508.12      511.06      6.66 o 
   4   1   9      383.25      407.57      7.96 o 
   5   1   9       18.46       17.32      1.70 o 
   6   1   9       72.27       71.44      3.77 o 
   7   1   9        6.12        2.22      1.94 o 
  -6   2   9       86.73       83.26      3.95 o 
  -5   2   9       16.75       21.68      3.14 o 
  -4   2   9      101.19      101.40      2.95 o 
  -3   2   9      496.56      466.57      6.13 o 
  -2   2   9      375.18      409.63      4.66 o 
  -1   2   9      414.38      368.18      3.39 o 
   0   2   9       96.94      126.94      1.43 o 
   1   2   9      401.46      350.32      3.44 o 
   2   2   9      381.16      412.70      4.01 o 
   3   2   9      484.26      452.16      5.43 o 
   4   2   9      104.04       98.57      3.72 o 
   5   2   9       16.59       17.72      1.73 o 
   6   2   9       87.89       83.70      4.93 o 
  -6   3   9       17.96       14.75      2.73 o 
  -5   3   9        5.13        7.65      1.57 o 
  -4   3   9       43.69       38.46      2.35 o 
  -3   3   9      352.99      358.61      5.56 o 
  -2   3   9      412.55      415.81      5.07 o 
  -1   3   9      515.39      563.68      4.89 o 
   0   3   9       64.03       33.38      0.76 o 
   1   3   9      521.39      575.64      4.97 o 
   2   3   9      413.57      423.20      4.07 o 
   3   3   9      357.78      359.95      4.22 o 
   4   3   9       41.21       35.53      1.85 o 
   5   3   9        5.68        7.47      1.52 o 
   6   3   9       18.26       19.91      2.87 o 
  -6   4   9       52.76       59.85      3.59 o 
  -5   4   9       12.47       13.88      1.90 o 
  -4   4   9       51.45       55.81      2.36 o 
  -3   4   9      136.10      111.90      2.89 o 
  -2   4   9      415.05      462.79      5.50 o 
  -1   4   9      266.34      332.83      3.06 o 
   0   4   9      868.66      911.77      7.08 o 
   1   4   9      266.85      324.87      3.31 o 
   2   4   9      417.33      468.83      5.27 o 
   3   4   9      133.27      117.35      2.27 o 
   4   4   9       52.63       55.34      2.54 o 
   5   4   9       13.08       17.25      2.42 o 
   6   4   9       52.17       52.87      3.90 o 
  -6   5   9      100.96      113.04      4.68 o 
  -5   5   9      143.76      153.33      4.92 o 
  -4   5   9      127.26      122.55      3.40 o 
  -3   5   9       54.01       33.15      1.74 o 
  -2   5   9      679.95      638.46      7.09 o 
  -1   5   9       78.25      105.28      1.73 o 
   0   5   9        8.53       25.21      0.79 o 
   1   5   9       82.67      109.85      1.62 o 
   2   5   9      686.72      642.63      6.99 o 
   3   5   9       56.85       38.64      1.75 o 
   4   5   9      131.15      130.63      3.32 o 
   5   5   9      142.34      141.54      5.41 o 
   6   5   9       99.57      109.52      5.85 o 
  -6   6   9       17.52       16.96      2.29 o 
  -5   6   9       24.72       21.15      2.31 o 
  -4   6   9       10.08       10.93      1.48 o 
  -3   6   9       94.01       96.21      2.43 o 
  -2   6   9       48.35       43.31      1.56 o 
  -1   6   9      649.71      629.36      5.78 o 
   0   6   9      243.94      207.22      3.08 o 
   1   6   9      654.10      640.34      5.62 o 
   2   6   9       45.60       41.06      1.41 o 
   3   6   9       94.15       96.57      2.34 o 
   4   6   9        9.71        7.41      1.36 o 
   5   6   9       25.58       24.24      5.86 o 
   6   6   9       17.72       17.36      3.58 o 
  -6   7   9       30.78       35.08      3.50 o 
  -5   7   9       50.11       47.87      2.73 o 
  -4   7   9        7.48        4.37      1.11 o 
  -3   7   9       47.30       35.89      1.82 o 
  -2   7   9      215.76      186.34      2.95 o 
  -1   7   9      492.30      517.70      5.07 o 
   0   7   9        4.05        4.29      0.54 o 
   1   7   9      487.98      517.95      7.04 o 
   2   7   9      213.16      190.16      3.06 o 
   3   7   9       45.48       36.35      1.85 o 
   4   7   9        8.95        6.74      1.10 o 
   5   7   9       49.82       50.70      3.62 o 
   6   7   9       30.16       28.69      3.23 o 
  -6   8   9        4.57        3.07      2.29 o 
  -5   8   9       21.18       26.80      2.74 o 
  -4   8   9       61.15       55.05      4.06 o 
  -3   8   9      389.66      338.84      4.55 o 
  -2   8   9       77.03       89.12      2.01 o 
  -1   8   9      743.42      702.72      6.53 o 
   0   8   9        0.88        1.09      0.40 o 
   1   8   9      748.19      717.44      7.25 o 
   2   8   9       75.18       80.13      2.29 o 
   3   8   9      392.73      338.06      6.48 o 
   4   8   9       58.98       53.25      2.77 o 
   5   8   9       21.85       20.03      5.21 o 
   6   8   9        4.76        2.68      2.07 o 
  -6   9   9        0.55        2.53      1.77 o 
  -5   9   9        2.37        3.22      1.68 o 
  -4   9   9       34.44       36.33      2.51 o 
  -3   9   9       71.33       91.07      2.26 o 
  -2   9   9       64.07       65.48      1.82 o 
  -1   9   9      348.44      319.15      3.79 o 
   0   9   9      282.56      290.69      3.42 o 
   1   9   9      347.37      320.00      4.61 o 
   2   9   9       65.05       65.35      2.27 o 
   3   9   9       72.48       94.49      3.06 o 
   4   9   9       32.81       39.17      2.52 o 
   5   9   9        3.03        4.89      2.06 o 
   6   9   9        0.65        4.86      2.13 o 
  -5  10   9        0.48       -0.08      1.06 o 
  -4  10   9       33.13       38.93      2.18 o 
  -3  10   9       79.61       82.85      2.32 o 
  -2  10   9      177.83      163.43      2.96 o 
  -1  10   9       36.45       39.78      1.35 o 
   0  10   9      408.85      387.62      4.25 o 
   1  10   9       38.72       44.34      1.97 o 
   2  10   9      181.84      167.63      5.33 o 
   3  10   9       79.58       80.81      3.23 o 
   4  10   9       32.36       37.20      2.87 o 
   5  10   9        0.58       -1.19      1.53 o 
  -5  11   9       46.56       46.87      2.85 o 
  -4  11   9        8.41        7.17      1.31 o 
  -3  11   9      184.74      169.28      3.44 o 
  -2  11   9       40.95       32.74      1.47 o 
  -1  11   9       61.53       67.69      2.66 o 
   0  11   9     1023.26      997.23     12.16 o 
   1  11   9       62.48       69.17      2.79 o 
   2  11   9       41.75       31.12      2.44 o 
   3  11   9      186.35      173.45      4.87 o 
   4  11   9        9.22        8.48      1.83 o 
   5  11   9       46.80       56.76      5.34 o 
  -5  12   9       34.59       33.71      2.56 o 
  -4  12   9       15.32       14.31      1.83 o 
  -3  12   9        5.19        2.92      0.93 o 
  -2  12   9       92.75       98.84      2.46 o 
  -1  12   9       26.93       28.99      1.46 o 
   0  12   9      239.11      288.86      4.82 o 
   1  12   9       26.52       26.73      2.30 o 
   2  12   9       95.17       93.63      3.97 o 
   3  12   9        4.97        2.99      1.41 o 
   4  12   9       14.63       19.95      3.22 o 
   5  12   9       35.25       37.33      2.94 o 
  -5  13   9       52.36       61.23      3.26 o 
  -4  13   9        6.64        5.53      1.41 o 
  -3  13   9       59.78       62.15      2.57 o 
  -2  13   9        1.49        1.11      0.85 o 
  -1  13   9       62.54       70.10      3.39 o 
   0  13   9      294.62      342.51      5.86 o 
   1  13   9       60.29       64.42      3.44 o 
   2  13   9        1.35        0.82      1.22 o 
   3  13   9       59.66       56.38      3.51 o 
   4  13   9        6.90        9.78      1.97 o 
   5  13   9       52.95       70.58      5.88 o 
  -4  14   9       42.51       44.00      2.75 o 
  -3  14   9      108.03      111.31      3.44 o 
  -2  14   9       39.37       41.22      2.13 o 
  -1  14   9       36.40       31.36      1.97 o 
   0  14   9      191.58      170.80      4.61 o 
   1  14   9       36.97       35.25      2.81 o 
   2  14   9       38.71       35.69      2.92 o 
   3  14   9      108.26      125.87      5.08 o 
   4  14   9       42.63       41.28      3.73 o 
  -4  15   9        2.35        3.67      1.52 o 
  -3  15   9       11.40        9.34      1.44 o 
  -2  15   9       13.31       12.98      1.48 o 
  -1  15   9       27.48       22.26      2.06 o 
   0  15   9        5.51        7.13      1.61 o 
   1  15   9       27.11       20.08      2.52 o 
   2  15   9       14.15       16.06      2.37 o 
   3  15   9       11.88       11.74      1.91 o 
   4  15   9        2.49        5.93      1.74 o 
  -3  16   9       25.85       27.30      2.09 o 
  -2  16   9        3.09        4.94      1.22 o 
  -1  16   9        7.82        8.44      1.62 o 
   0  16   9       39.98       52.88      2.94 o 
   1  16   9        7.90        9.09      2.07 o 
   2  16   9        3.17        2.52      2.19 o 
   3  16   9       25.03       21.74      2.77 o 
  -3  17   9       21.27       21.79      2.68 o 
  -2  17   9        2.94        2.41      1.67 o 
  -1  17   9        3.80        3.44      1.45 o 
   0  17   9        6.40        7.84      2.37 o 
   1  17   9        3.53        4.36      1.86 o 
   2  17   9        3.35        3.75      1.75 o 
   3  17   9       22.11       20.03      2.76 o 
  -2  18   9        7.42       10.83      2.32 o 
  -1  18   9       24.23       29.52      2.65 o 
   0  18   9       13.84       11.80      2.36 o 
   1  18   9       23.70       26.51      3.07 o 
   2  18   9        6.94        9.53      2.16 o 
   0  19   9        9.50        8.98      2.26 o 
   0   0  10     3758.83     3897.36     35.18 o 
   1   0  10      177.40      213.35      2.68 o 
   2   0  10       38.44       55.08      1.57 o 
   3   0  10      126.65       81.93      2.30 o 
   4   0  10       32.85       33.85      2.03 o 
   5   0  10        8.72        8.85      1.44 o 
   6   0  10        0.29        1.56      1.49 o 
  -6   1  10       15.29        9.79      1.67 o 
  -5   1  10      102.61      108.31      4.01 o 
  -4   1  10       55.25       56.40      2.35 o 
  -3   1  10      480.83      447.00      6.11 o 
  -2   1  10       48.86       43.77      1.42 o 
  -1   1  10      142.32      152.40      3.52 o 
   0   1  10     1276.88     1367.73      9.24 o 
   1   1  10      143.19      156.90      2.12 o 
   2   1  10       44.69       38.12      1.26 o 
   3   1  10      480.09      441.68      6.14 o 
   4   1  10       54.88       59.56      2.53 o 
   5   1  10      100.46      108.04      3.54 o 
   6   1  10       15.57       15.39      2.23 o 
  -6   2  10        7.35        7.42      1.77 o 
  -5   2  10       12.02       13.21      1.86 o 
  -4   2  10       46.27       41.65      2.08 o 
  -3   2  10      849.46      714.18      9.67 o 
  -2   2  10       93.85       54.84      1.34 o 
  -1   2  10      509.20      515.15      5.35 o 
   0   2  10      154.41      194.53      2.07 o 
   1   2  10      508.10      510.50      4.62 o 
   2   2  10       93.37       57.14      1.26 o 
   3   2  10      835.93      711.90      7.58 o 
   4   2  10       46.64       40.38      2.11 o 
   5   2  10       13.51        9.04      1.82 o 
   6   2  10        7.25       14.13      2.91 o 
  -6   3  10        2.08        1.82      1.34 o 
  -5   3  10       24.41       21.07      2.25 o 
  -4   3  10       36.17       33.14      1.95 o 
  -3   3  10      429.41      439.27      6.46 o 
  -2   3  10      382.38      425.25      4.91 o 
  -1   3  10      101.21       92.83      1.41 o 
   0   3  10        9.00        7.56      0.45 o 
   1   3  10      104.11       93.31      1.54 o 
   2   3  10      380.40      423.03      4.18 o 
   3   3  10      428.21      440.55      5.41 o 
   4   3  10       36.49       33.37      1.76 o 
   5   3  10       23.93       23.65      2.28 o 
   6   3  10        1.86        1.61      1.70 o 
  -6   4  10       44.84       46.37      3.29 o 
  -5   4  10       14.65       15.55      2.13 o 
  -4   4  10      113.32      113.37      3.52 o 
  -3   4  10      526.39      580.32      7.90 o 
  -2   4  10       48.23       68.07      1.71 o 
  -1   4  10      127.41      146.67      1.80 o 
   0   4  10      169.16      166.47      1.86 o 
   1   4  10      127.39      145.33      2.01 o 
   2   4  10       47.36       67.12      1.55 o 
   3   4  10      527.03      593.51      6.66 o 
   4   4  10      112.42      113.45      3.13 o 
   5   4  10       15.47       17.53      2.52 o 
   6   4  10       44.01       36.30      3.48 o 
  -6   5  10       25.30       28.61      2.89 o 
  -5   5  10       71.96       66.68      3.53 o 
  -4   5  10        7.96        7.02      1.33 o 
  -3   5  10       34.43       39.24      2.23 o 
  -2   5  10      665.21      650.04      7.26 o 
  -1   5  10      217.74      230.00      2.82 o 
   0   5  10      932.39     1038.28      7.75 o 
   1   5  10      222.94      236.35      2.68 o 
   2   5  10      664.53      654.25      8.61 o 
   3   5  10       32.81       40.04      1.97 o 
   4   5  10        7.79        5.68      1.41 o 
   5   5  10       75.25       70.59      4.08 o 
   6   5  10       25.05       25.74      3.17 o 
  -6   6  10       15.63       11.83      1.85 o 
  -5   6  10      136.71      127.57      4.62 o 
  -4   6  10       13.15       15.21      1.68 o 
  -3   6  10       98.47       88.81      2.71 o 
  -2   6  10      123.28      117.84      2.28 o 
  -1   6  10      355.12      338.87      3.73 o 
   0   6  10     1075.84     1108.73      8.62 o 
   1   6  10      356.81      343.52      3.76 o 
   2   6  10      128.93      121.63      2.43 o 
   3   6  10      101.04       94.48      2.35 o 
   4   6  10       12.25       14.03      1.43 o 
   5   6  10      138.25      134.44      5.40 o 
   6   6  10       16.42       17.18      2.62 o 
  -6   7  10       26.41       24.54      4.22 o 
  -5   7  10       59.19       64.83      3.18 o 
  -4   7  10        0.62        1.48      0.92 o 
  -3   7  10       62.57       71.17      2.30 o 
  -2   7  10      134.76      150.73      2.65 o 
  -1   7  10      126.19      122.97      2.06 o 
   0   7  10      162.83      176.51      2.41 o 
   1   7  10      122.56      118.75      2.26 o 
   2   7  10      133.57      149.28      2.57 o 
   3   7  10       66.78       74.99      2.22 o 
   4   7  10        0.79        0.80      0.87 o 
   5   7  10       61.25       69.22      4.16 o 
   6   7  10       26.66       26.76      3.22 o 
  -6   8  10       43.79       54.51      4.25 o 
  -5   8  10       52.87       54.71      3.93 o 
  -4   8  10       97.29       87.95      3.62 o 
  -3   8  10       64.34       71.20      2.19 o 
  -2   8  10       53.71       80.49      1.97 o 
  -1   8  10      502.84      425.38      4.59 o 
   0   8  10       39.42       39.10      1.27 o 
   1   8  10      513.27      442.67      6.31 o 
   2   8  10       56.42       79.56      2.31 o 
   3   8  10       61.15       72.30      2.90 o 
   4   8  10       96.15       86.45      3.03 o 
   5   8  10       53.47       61.00      4.92 o 
   6   8  10       45.23       51.49      5.13 o 
  -6   9  10       59.22       61.68      4.51 o 
  -5   9  10        5.59        4.04      1.23 o 
  -4   9  10       92.66       92.95      3.06 o 
  -3   9  10       56.35       41.65      1.76 o 
  -2   9  10      100.30       81.86      2.05 o 
  -1   9  10      173.44      169.30      2.60 o 
   0   9  10       47.79       50.99      1.37 o 
   1   9  10      165.12      152.18      4.89 o 
   2   9  10      100.07       83.15      3.09 o 
   3   9  10       58.23       42.49      2.44 o 
   4   9  10       95.31       99.92      4.14 o 
   5   9  10        5.74        3.88      1.98 o 
   6   9  10       59.80       60.73      5.35 o 
  -5  10  10       11.31       14.15      1.87 o 
  -4  10  10      147.81      147.34      3.94 o 
  -3  10  10       89.30       96.57      2.53 o 
  -2  10  10      300.03      256.64      3.88 o 
  -1  10  10      109.91      126.71      2.32 o 
   0  10  10       51.84       68.34      2.25 o 
   1  10  10      115.86      136.62      3.39 o 
   2  10  10      303.72      255.61      6.82 o 
   3  10  10       85.97       96.60      3.58 o 
   4  10  10      147.97      150.60      5.25 o 
   5  10  10       10.49       12.68      2.86 o 
  -5  11  10       76.58       82.84      3.69 o 
  -4  11  10       45.63       51.44      3.10 o 
  -3  11  10       83.48       96.80      2.75 o 
  -2  11  10      118.98      131.00      2.74 o 
  -1  11  10      140.58      128.46      2.40 o 
   0  11  10        0.03        2.28      0.75 o 
   1  11  10      137.44      123.29      3.31 o 
   2  11  10      116.87      129.42      4.54 o 
   3  11  10       84.54       96.69      3.69 o 
   4  11  10       47.73       46.74      3.30 o 
   5  11  10       75.75       87.13      6.06 o 
  -5  12  10       10.35       13.79      2.68 o 
  -4  12  10       22.03       24.42      2.01 o 
  -3  12  10       21.50       19.99      1.56 o 
  -2  12  10       20.02       24.73      1.67 o 
  -1  12  10       34.23       32.99      1.73 o 
   0  12  10      115.12      116.80      3.56 o 
   1  12  10       35.35       33.37      2.57 o 
   2  12  10       21.72       31.01      2.60 o 
   3  12  10       20.93       18.58      3.14 o 
   4  12  10       20.81       23.27      2.69 o 
   5  12  10        9.76       11.63      2.89 o 
  -5  13  10       55.54       69.41      7.74 o 
  -4  13  10        0.38        2.03      1.55 o 
  -3  13  10       90.20       85.63      3.07 o 
  -2  13  10       28.74       25.69      1.97 o 
  -1  13  10      138.22      134.81      5.64 o 
   0  13  10        3.83        5.79      1.13 o 
   1  13  10      136.34      133.23      4.80 o 
   2  13  10       28.42       30.56      2.70 o 
   3  13  10       89.88       76.83      7.38 o 
   4  13  10        0.53       -0.03      1.34 o 
  -4  14  10       39.73       40.18      3.85 o 
  -3  14  10       25.12       29.18      2.16 o 
  -2  14  10       58.14       54.17      2.23 o 
  -1  14  10       16.47       15.66      1.32 o 
   0  14  10       10.68       13.21      1.68 o 
   1  14  10       18.03       20.48      3.22 o 
   2  14  10       57.91       56.23      3.57 o 
   3  14  10       25.79       20.03      2.58 o 
   4  14  10       37.75       41.18      3.43 o 
  -4  15  10       30.61       27.74      2.44 o 
  -3  15  10       22.07       25.35      3.01 o 
  -2  15  10        2.62        2.06      1.05 o 
  -1  15  10       40.43       35.45      2.48 o 
   0  15  10       28.96       42.08      3.16 o 
   1  15  10       38.47       34.78      3.04 o 
   2  15  10        2.86        0.77      1.34 o 
   3  15  10       22.22       24.55      4.32 o 
   4  15  10       29.71       26.46      2.53 o 
  -3  16  10       30.05       36.42      2.33 o 
  -2  16  10        2.83        5.10      1.23 o 
  -1  16  10       37.62       40.86      2.71 o 
   0  16  10        5.86        5.60      2.59 o 
   1  16  10       38.24       40.09      3.27 o 
   2  16  10        3.13        6.46      1.92 o 
   3  16  10       30.06       39.65      3.48 o 
  -2  17  10       21.01       21.28      2.74 o 
  -1  17  10        5.13        2.97      1.42 o 
   0  17  10        0.34        3.24      1.73 o 
   1  17  10        5.05        5.23      1.90 o 
   2  17  10       21.68       25.53      3.01 o 
  -2  18  10        1.98        2.06      2.54 o 
  -1  18  10       69.58       77.19      4.36 o 
   0  18  10       10.80       11.36      2.76 o 
   1  18  10       69.27       86.52      4.75 o 
   2  18  10        2.02        1.58      2.70 o 
   1   0  11      344.63      368.81      4.26 o 
   2   0  11      443.25      432.52      5.30 o 
   3   0  11        7.95       10.56      1.10 o 
   4   0  11      197.55      222.95      4.96 o 
   5   0  11        3.81        5.04      1.28 o 
   6   0  11       20.01       24.04      2.67 o 
  -6   1  11       28.62       29.44      2.49 o 
  -5   1  11       85.79       94.78      3.84 o 
  -4   1  11        6.60        6.46      1.16 o 
  -3   1  11      305.92      313.24      5.60 o 
  -2   1  11      136.02      161.68      3.08 o 
  -1   1  11      527.21      540.22      5.84 o 
   0   1  11      806.25      702.88      5.74 o 
   1   1  11      534.97      541.01      5.08 o 
   2   1  11      139.61      163.81      2.83 o 
   3   1  11      298.20      294.65      4.83 o 
   4   1  11        5.35        2.82      0.93 o 
   5   1  11       84.99       92.31      3.36 o 
   6   1  11       27.84       27.89      2.84 o 
  -6   2  11       21.87       21.21      2.47 o 
  -5   2  11       27.33       19.13      2.71 o 
  -4   2  11       37.54       32.86      2.12 o 
  -3   2  11      760.26      784.53     10.54 o 
  -2   2  11       98.05      132.02      2.72 o 
  -1   2  11       32.95       27.59      0.70 o 
   0   2  11        0.95        3.28      0.40 o 
   1   2  11       32.24       27.59      0.91 o 
   2   2  11       97.36      133.93      2.25 o 
   3   2  11      767.87      794.28      8.78 o 
   4   2  11       37.79       34.42      2.02 o 
   5   2  11       27.65       20.05      2.24 o 
   6   2  11       20.04       21.53      2.48 o 
  -6   3  11       76.63       87.82      4.19 o 
  -5   3  11       73.63       67.63      4.31 o 
  -4   3  11       35.48       34.44      2.55 o 
  -3   3  11     1374.28     1244.41     13.89 o 
  -2   3  11      125.72      130.44      2.69 o 
  -1   3  11      576.90      704.97      5.45 o 
   0   3  11       57.19       38.50      0.88 o 
   1   3  11      578.76      700.14      6.06 o 
   2   3  11      130.95      134.55      2.23 o 
   3   3  11     1355.77     1241.03     11.80 o 
   4   3  11       36.24       35.26      2.88 o 
   5   3  11       72.79       63.15      3.35 o 
   6   3  11       75.80       77.64      4.72 o 
  -6   4  11        0.30        1.62      1.62 o 
  -5   4  11       59.97       64.93      3.82 o 
  -4   4  11       54.83       64.08      2.78 o 
  -3   4  11      838.97      736.76      9.41 o 
  -2   4  11      152.49      134.10      3.05 o 
  -1   4  11       98.16      123.65      1.67 o 
   0   4  11      590.80      635.64      4.91 o 
   1   4  11       95.02      120.88      1.88 o 
   2   4  11      147.00      132.46      2.26 o 
   3   4  11      834.36      730.09      8.28 o 
   4   4  11       53.38       56.07      2.51 o 
   5   4  11       62.07       69.08      4.86 o 
   6   4  11        0.44        0.27      1.65 o 
  -6   5  11      137.91      141.43      5.22 o 
  -5   5  11        9.98       10.73      1.82 o 
  -4   5  11       16.90       21.35      2.07 o 
  -3   5  11      325.44      318.23      6.07 o 
  -2   5  11       21.68       30.54      1.36 o 
  -1   5  11      242.82      197.14      2.76 o 
   0   5  11     1269.81     1400.14     10.13 o 
   1   5  11      237.88      198.24      2.40 o 
   2   5  11       21.56       28.43      1.19 o 
   3   5  11      324.27      328.27      5.02 o 
   4   5  11       15.93       15.14      1.53 o 
   5   5  11        9.23       11.49      2.10 o 
   6   5  11      137.89      133.44      5.89 o 
  -6   6  11       85.23       82.59      4.31 o 
  -5   6  11       20.40       16.53      3.15 o 
  -4   6  11       46.78       50.10      2.92 o 
  -3   6  11       81.39       92.34      3.48 o 
  -2   6  11       16.71       17.01      1.03 o 
  -1   6  11      139.60      134.91      2.45 o 
   0   6  11     1043.22     1054.51      8.72 o 
   1   6  11      140.49      139.52      2.20 o 
   2   6  11       15.35       18.45      1.12 o 
   3   6  11       78.33       89.01      2.55 o 
   4   6  11       46.52       49.66      2.31 o 
   5   6  11       20.60       15.82      2.60 o 
   6   6  11       85.11       90.70      5.05 o 
  -6   7  11      138.61      137.51      5.25 o 
  -5   7  11       62.27       63.32      3.17 o 
  -4   7  11      105.97       92.84      3.30 o 
  -3   7  11       30.02       25.69      1.61 o 
  -2   7  11      132.18      132.83      2.52 o 
  -1   7  11      135.31      140.51      2.27 o 
   0   7  11      113.29      125.78      2.04 o 
   1   7  11      137.05      143.46      2.69 o 
   2   7  11      132.31      131.84      3.00 o 
   3   7  11       32.35       27.88      1.49 o 
   4   7  11      103.71       84.26      3.58 o 
   5   7  11       62.52       66.62      4.34 o 
   6   7  11      138.42      146.91      9.73 o 
  -6   8  11       65.29       68.42      4.62 o 
  -5   8  11       31.86       30.44      3.78 o 
  -4   8  11       14.00        9.44      1.60 o 
  -3   8  11        5.42        3.66      0.90 o 
  -2   8  11       96.61      109.05      2.34 o 
  -1   8  11      129.04      125.98      2.21 o 
   0   8  11       36.03       30.32      1.28 o 
   1   8  11      130.85      124.06      2.74 o 
   2   8  11       95.51      110.17      2.77 o 
   3   8  11        6.60        6.46      1.02 o 
   4   8  11       14.83       14.53      2.21 o 
   5   8  11       30.44       26.02      2.99 o 
   6   8  11       65.19       61.55      5.50 o 
  -5   9  11        3.81        3.43      1.17 o 
  -4   9  11       33.31       36.86      2.13 o 
  -3   9  11       37.42       35.01      1.95 o 
  -2   9  11      290.14      283.44      4.08 o 
  -1   9  11       76.98       80.96      1.82 o 
   0   9  11        0.45        0.41      0.44 o 
   1   9  11       80.03       87.35      3.45 o 
   2   9  11      287.32      278.23      4.81 o 
   3   9  11       37.42       36.22      3.87 o 
   4   9  11       33.06       36.32      3.77 o 
   5   9  11        3.73        5.45      2.13 o 
  -5  10  11       78.72       73.10      3.14 o 
  -4  10  11       31.30       31.96      2.10 o 
  -3  10  11       25.07       36.66      2.02 o 
  -2  10  11      122.45       92.96      2.27 o 
  -1  10  11       65.68       64.53      1.69 o 
   0  10  11       32.84       31.07      1.22 o 
   1  10  11       63.61       60.96      2.37 o 
   2  10  11      119.52       89.24      3.57 o 
   3  10  11       25.02       31.83      2.54 o 
   4  10  11       31.67       35.12      3.72 o 
   5  10  11       77.85       76.72      5.63 o 
  -5  11  11        0.32        1.21      1.21 o 
  -4  11  11       14.21        9.75      1.49 o 
  -3  11  11       64.32       63.79      3.06 o 
  -2  11  11      100.58       83.86      2.35 o 
  -1  11  11       31.50       24.75      1.20 o 
   0  11  11        6.05        4.68      0.92 o 
   1  11  11       32.82       28.97      1.96 o 
   2  11  11       98.00       76.22      3.59 o 
   3  11  11       64.99       62.48      3.51 o 
   4  11  11       14.44       10.92      1.98 o 
   5  11  11        0.30        1.96      2.14 o 
  -5  12  11       73.65       83.54      3.82 o 
  -4  12  11       15.45       13.08      2.23 o 
  -3  12  11       51.36       45.17      2.32 o 
  -2  12  11        1.25        3.32      0.92 o 
  -1  12  11       75.26       92.66      2.33 o 
   0  12  11      357.15      351.05     11.99 o 
   1  12  11       75.02       92.25      4.39 o 
   2  12  11        1.58        2.59      1.31 o 
   3  12  11       50.35       47.86      3.24 o 
   4  12  11       16.10       15.28      2.45 o 
   5  12  11       73.91       91.72      6.61 o 
  -4  13  11       20.44       24.15      2.21 o 
  -3  13  11       67.87       64.33      2.77 o 
  -2  13  11       28.54       35.83      1.86 o 
  -1  13  11      159.77      164.16      4.24 o 
   0  13  11       45.95       47.29      2.79 o 
   1  13  11      161.90      167.37      6.15 o 
   2  13  11       29.02       33.07      2.84 o 
   3  13  11       67.52       72.92      3.99 o 
   4  13  11       20.12       24.15      4.12 o 
  -4  14  11       38.28       41.82      3.55 o 
  -3  14  11        5.79        8.32      1.55 o 
  -2  14  11        0.70        0.84      0.96 o 
  -1  14  11      169.63      171.70      3.94 o 
   0  14  11      160.79      158.33      5.42 o 
   1  14  11      168.13      155.28      5.45 o 
   2  14  11        0.96        3.15      1.86 o 
   3  14  11        5.07        6.83      1.80 o 
   4  14  11       38.65       31.50      3.19 o 
  -3  15  11       42.42       44.75      4.19 o 
  -2  15  11       84.67      100.28      3.26 o 
  -1  15  11       24.01       26.04      2.24 o 
   0  15  11       93.96      106.87      6.46 o 
   1  15  11       24.47       23.30      2.70 o 
   2  15  11       85.84       96.32      4.66 o 
   3  15  11       42.07       51.71      4.25 o 
  -3  16  11        3.51        2.53      1.34 o 
  -2  16  11       32.21       33.73      2.18 o 
  -1  16  11       29.04       28.40      2.82 o 
   0  16  11       31.03       28.01      3.83 o 
   1  16  11       28.74       25.63      2.89 o 
   2  16  11       31.58       32.21      3.52 o 
   3  16  11        3.26        5.01      1.86 o 
  -2  17  11       21.08       23.09      2.90 o 
  -1  17  11       27.80       25.12      4.37 o 
   0  17  11        1.99        2.73      1.59 o 
   1  17  11       27.51       28.05      3.14 o 
   2  17  11       21.96       24.08      3.52 o 
  -1  18  11       31.92       22.31      8.09 o 
   0  18  11        0.12       -0.39      1.47 o 
   1  18  11       32.73       29.12      3.49 o 
   0   0  12       57.64      108.44      2.64 o 
   1   0  12      445.20      421.48      4.88 o 
   2   0  12      196.44      177.44      3.07 o 
   3   0  12       42.69       40.40      2.07 o 
   4   0  12       12.04       15.31      1.77 o 
   5   0  12       77.43       94.54      3.49 o 
   6   0  12        0.86        1.26      1.46 o 
  -6   1  12       11.95       13.05      1.91 o 
  -5   1  12      234.15      238.24      6.49 o 
  -4   1  12        1.81        3.95      1.23 o 
  -3   1  12      447.64      386.96      6.60 o 
  -2   1  12      226.70      227.59      3.89 o 
  -1   1  12      111.75       93.31      1.91 o 
   0   1  12      722.06      880.70      7.02 o 
   1   1  12      109.45       87.05      1.49 o 
   2   1  12      227.58      227.21      3.54 o 
   3   1  12      460.75      401.50      5.92 o 
   4   1  12        1.81        3.37      1.01 o 
   5   1  12      234.47      233.42      5.45 o 
   6   1  12       11.75        9.97      2.03 o 
  -6   2  12       21.57       22.89      2.60 o 
  -5   2  12       41.00       36.35      2.76 o 
  -4   2  12       82.48       80.14      3.31 o 
  -3   2  12       64.66       68.38      2.59 o 
  -2   2  12      788.37      873.42      9.88 o 
  -1   2  12      122.77      137.23      2.01 o 
   0   2  12      113.70       56.56      1.13 o 
   1   2  12      125.66      140.84      2.05 o 
   2   2  12      791.50      865.48      8.62 o 
   3   2  12       61.68       68.01      2.10 o 
   4   2  12       82.05       80.75      2.89 o 
   5   2  12       41.72       40.74      2.92 o 
   6   2  12       22.01       21.51      2.55 o 
  -6   3  12       54.34       53.52      3.54 o 
  -5   3  12       28.39       25.34      2.41 o 
  -4   3  12       23.18       15.11      1.88 o 
  -3   3  12      477.46      561.34      7.91 o 
  -2   3  12      313.94      330.00      4.88 o 
  -1   3  12      100.78       76.48      1.41 o 
   0   3  12       23.45       16.19      0.68 o 
   1   3  12      101.37       77.40      1.52 o 
   2   3  12      311.49      318.91      4.29 o 
   3   3  12      490.15      575.84      6.69 o 
   4   3  12       23.66       16.29      1.55 o 
   5   3  12       27.67       24.10      2.43 o 
   6   3  12       54.74       54.77      6.83 o 
  -6   4  12       45.93       43.88      3.31 o 
  -5   4  12       39.86       48.98      3.14 o 
  -4   4  12       79.33       78.74      3.36 o 
  -3   4  12       31.08       24.01      1.91 o 
  -2   4  12      521.38      457.96      6.53 o 
  -1   4  12      158.38      150.61      2.00 o 
   0   4  12        1.07        0.47      0.38 o 
   1   4  12      158.92      152.53      2.21 o 
   2   4  12      526.10      466.57      6.48 o 
   3   4  12       31.96       23.50      1.40 o 
   4   4  12       82.17       78.85      3.00 o 
   5   4  12       40.13       46.06      3.06 o 
   6   4  12       46.59       43.83      3.87 o 
  -6   5  12       22.82       24.73      2.74 o 
  -5   5  12      200.73      186.39      5.67 o 
  -4   5  12       58.21       56.59      3.07 o 
  -3   5  12      397.52      394.73      6.39 o 
  -2   5  12       20.71       16.43      1.34 o 
  -1   5  12       16.32       27.01      1.04 o 
   0   5  12      201.37      155.96      2.14 o 
   1   5  12       15.97       28.14      1.09 o 
   2   5  12       19.76       15.12      0.99 o 
   3   5  12      397.71      396.16      5.52 o 
   4   5  12       59.18       63.43      2.51 o 
   5   5  12      200.53      196.35      6.68 o 
   6   5  12       23.17       22.72      3.03 o 
  -6   6  12        5.60        7.82      1.89 o 
  -5   6  12       62.42       72.32      3.79 o 
  -4   6  12        8.35        6.84      1.96 o 
  -3   6  12      105.55       97.33      3.22 o 
  -2   6  12       77.56       84.26      3.68 o 
  -1   6  12       88.02       73.99      1.78 o 
   0   6  12      218.63      188.48      2.57 o 
   1   6  12       91.54       79.51      1.84 o 
   2   6  12       76.44       90.11      2.04 o 
   3   6  12      109.96      105.08      2.92 o 
   4   6  12        8.85        6.67      1.14 o 
   5   6  12       60.55       66.21      4.60 o 
   6   6  12        5.68        3.91      1.96 o 
  -6   7  12        1.13        1.67      1.27 o 
  -5   7  12      142.23      160.88      4.76 o 
  -4   7  12       62.05       53.99      4.05 o 
  -3   7  12       99.39       86.33      2.61 o 
  -2   7  12      222.04      197.99      3.21 o 
  -1   7  12       35.84       33.76      1.30 o 
   0   7  12      864.38      961.08      8.27 o 
   1   7  12       34.47       30.36      1.37 o 
   2   7  12      222.27      199.88      4.29 o 
   3   7  12       95.22       78.53      2.54 o 
   4   7  12       63.48       64.31      5.67 o 
   5   7  12      142.71      157.58      6.12 o 
   6   7  12        1.03        3.94      1.78 o 
  -5   8  12       43.38       41.20      3.11 o 
  -4   8  12       31.06       34.47      2.11 o 
  -3   8  12       18.87       16.48      1.46 o 
  -2   8  12       16.83       18.30      1.59 o 
  -1   8  12      221.83      225.60      3.37 o 
   0   8  12      197.65      185.44      2.65 o 
   1   8  12      224.74      225.43      5.27 o 
   2   8  12       16.51       16.05      1.47 o 
   3   8  12       18.19       17.72      1.53 o 
   4   8  12       31.39       38.41      3.13 o 
   5   8  12       42.65       40.98      3.73 o 
  -5   9  12        3.85        2.72      1.16 o 
  -4   9  12       19.56       17.89      1.70 o 
  -3   9  12       15.69       20.05      1.65 o 
  -2   9  12      112.73      109.27      2.47 o 
  -1   9  12       80.27       96.01      2.28 o 
   0   9  12        6.36        8.46      1.16 o 
   1   9  12       81.07       90.46      2.80 o 
   2   9  12      112.76      111.98      2.96 o 
   3   9  12       14.70       20.92      1.91 o 
   4   9  12       19.70       27.43      3.60 o 
   5   9  12        3.66        2.58      1.91 o 
  -5  10  12        9.91       10.64      1.57 o 
  -4  10  12       41.03       40.42      2.34 o 
  -3  10  12       11.54       14.44      1.48 o 
  -2  10  12        6.51        5.75      0.93 o 
  -1  10  12      463.58      472.07      5.61 o 
   0  10  12       16.95       21.10      1.74 o 
   1  10  12      464.19      472.94      8.39 o 
   2  10  12        6.06        6.51      1.11 o 
   3  10  12       12.33       16.00      1.79 o 
   4  10  12       41.20       36.59      4.00 o 
   5  10  12       10.53       13.28      3.00 o 
  -5  11  12       12.30       13.46      3.05 o 
  -4  11  12       44.72       52.57      2.67 o 
  -3  11  12       17.41       14.10      1.58 o 
  -2  11  12       36.11       29.76      2.75 o 
  -1  11  12      107.94      114.24      4.25 o 
   0  11  12      194.04      202.26      4.82 o 
   1  11  12      109.43      116.30      3.61 o 
   2  11  12       36.43       29.11      2.27 o 
   3  11  12       16.74       15.04      2.56 o 
   4  11  12       43.81       50.10      6.32 o 
   5  11  12       12.81       13.74      3.13 o 
  -4  12  12       50.48       49.11      2.65 o 
  -3  12  12        8.30       11.09      1.53 o 
  -2  12  12      145.17      156.29      3.54 o 
  -1  12  12      257.01      260.21      4.45 o 
   0  12  12       31.38       25.89      2.04 o 
   1  12  12      254.97      268.47      6.94 o 
   2  12  12      145.07      159.32      4.83 o 
   3  12  12        7.38        9.65      1.88 o 
   4  12  12       50.77       50.09      3.56 o 
  -4  13  12        9.89        9.35      1.59 o 
  -3  13  12        0.29        0.21      0.97 o 
  -2  13  12       67.45       74.66      2.53 o 
  -1  13  12      107.57      107.19      3.62 o 
   0  13  12        9.57        6.28      2.01 o 
   1  13  12      109.72      106.04      8.30 o 
   2  13  12       68.23       75.24      3.94 o 
   3  13  12        0.23        0.44      1.34 o 
   4  13  12        9.81       10.84      2.10 o 
  -4  14  12       40.83       41.22      2.86 o 
  -3  14  12       23.56       22.77      2.43 o 
  -2  14  12        0.57        0.15      0.97 o 
  -1  14  12      129.13      143.71      3.63 o 
   0  14  12       17.03       26.49      2.65 o 
   1  14  12      128.16      149.60      5.43 o 
   2  14  12        0.66        3.18      1.55 o 
   3  14  12       22.81       23.12      2.76 o 
   4  14  12       41.62       41.62      4.45 o 
  -3  15  12        3.16        2.08      1.28 o 
  -2  15  12       53.35       49.10      2.48 o 
  -1  15  12       17.83       14.58      2.92 o 
   0  15  12        0.14        3.04      1.55 o 
   1  15  12       17.93       16.06      2.35 o 
   2  15  12       53.43       55.88      3.79 o 
   3  15  12        3.11        4.43      1.75 o 
  -3  16  12        3.55        6.88      1.54 o 
  -2  16  12       54.03       55.74      2.66 o 
  -1  16  12       11.44       13.31      5.03 o 
   0  16  12        0.08        0.71      1.46 o 
   1  16  12       12.60       10.92      2.25 o 
   2  16  12       52.97       54.17      4.56 o 
   3  16  12        3.75        3.84      1.81 o 
  -2  17  12       32.17       36.01      3.38 o 
  -1  17  12        3.12        4.90      2.29 o 
   0  17  12        0.00       -0.60      1.57 o 
   1  17  12        3.02        1.88      1.70 o 
   2  17  12       31.38       38.29      3.53 o 
   0  18  12        0.04        1.56      1.75 o 
   1   0  13       41.48       59.77      1.87 o 
   2   0  13       15.56       19.33      1.28 o 
   3   0  13      110.99      164.87      4.08 o 
   4   0  13      124.90      139.65      4.34 o 
   5   0  13        2.59        2.12      1.15 o 
   6   0  13       54.90       45.83      3.81 o 
  -6   1  13       25.87       29.65      3.34 o 
  -5   1  13       18.86       16.28      2.62 o 
  -4   1  13       10.86       11.32      1.85 o 
  -3   1  13      164.98      148.99      3.84 o 
  -2   1  13      281.64      255.35      4.27 o 
  -1   1  13      514.36      502.20      6.40 o 
   0   1  13      137.42      195.99      2.38 o 
   1   1  13      512.72      498.01      6.37 o 
   2   1  13      280.39      253.45      4.29 o 
   3   1  13      167.07      150.77      3.81 o 
   4   1  13       10.23       13.18      1.55 o 
   5   1  13       19.09       17.05      1.90 o 
   6   1  13       26.60       22.92      2.73 o 
  -6   2  13       50.12       48.75      3.43 o 
  -5   2  13       24.52       22.00      2.38 o 
  -4   2  13      165.54      154.72      4.69 o 
  -3   2  13       16.86       12.01      1.41 o 
  -2   2  13      464.62      458.15      6.27 o 
  -1   2  13      118.78      102.97      1.94 o 
   0   2  13      386.34      397.05      3.67 o 
   1   2  13      118.18      100.31      1.77 o 
   2   2  13      465.00      455.56      5.50 o 
   3   2  13       17.58       11.93      1.15 o 
   4   2  13      168.42      165.98      4.20 o 
   5   2  13       24.97       27.59      2.69 o 
   6   2  13       49.46       48.18      3.48 o 
  -6   3  13        8.13       10.28      2.02 o 
  -5   3  13        0.43        0.09      1.11 o 
  -4   3  13       19.46       19.28      2.07 o 
  -3   3  13      165.00      152.72      3.73 o 
  -2   3  13      613.61      614.80      8.69 o 
  -1   3  13      107.30      104.62      2.02 o 
   0   3  13      371.05      347.03      3.43 o 
   1   3  13      109.71      105.21      1.83 o 
   2   3  13      611.87      614.15      6.79 o 
   3   3  13      171.19      161.94      3.13 o 
   4   3  13       18.86       18.28      1.64 o 
   5   3  13        0.49        4.05      1.50 o 
   6   3  13        8.27        8.19      2.61 o 
  -6   4  13       25.16       21.29      2.64 o 
  -5   4  13      146.97      151.96      8.60 o 
  -4   4  13       37.43       44.08      2.78 o 
  -3   4  13       52.22       48.07      2.22 o 
  -2   4  13      537.21      516.36      7.74 o 
  -1   4  13        2.63        0.77      0.46 o 
   0   4  13      178.48      222.99      2.68 o 
   1   4  13        2.46        0.85      0.49 o 
   2   4  13      541.50      511.74      6.01 o 
   3   4  13       51.87       50.36      1.85 o 
   4   4  13       37.93       46.15      2.77 o 
   5   4  13      147.52      151.38      5.06 o 
   6   4  13       25.45       22.75      3.17 o 
  -6   5  13       46.22       49.98      3.59 o 
  -5   5  13        1.29        1.03      1.36 o 
  -4   5  13       16.28       17.32      2.99 o 
  -3   5  13       17.18       18.11      1.60 o 
  -2   5  13      325.15      310.94      5.26 o 
  -1   5  13      698.73      740.71      6.56 o 
   0   5  13       17.83       18.04      0.99 o 
   1   5  13      697.70      729.98      6.98 o 
   2   5  13      329.86      324.86      4.07 o 
   3   5  13       18.39       21.75      1.40 o 
   4   5  13       16.66       13.94      1.65 o 
   5   5  13        1.30        1.62      1.49 o 
   6   5  13       46.86       47.68      4.05 o 
  -6   6  13       19.95       19.60      3.26 o 
  -5   6  13       88.02       85.13      4.03 o 
  -4   6  13       78.11       73.13      3.97 o 
  -3   6  13       15.17       17.72      1.89 o 
  -2   6  13        9.38        9.84      1.05 o 
  -1   6  13       29.67       27.47      1.20 o 
   0   6  13      388.34      390.72      4.31 o 
   1   6  13       29.38       28.66      1.23 o 
   2   6  13       10.11        8.98      0.89 o 
   3   6  13       13.85       16.37      1.59 o 
   4   6  13       75.44       58.96      3.82 o 
   5   6  13       88.89       93.22      4.77 o 
   6   6  13       21.18       24.30      3.22 o 
  -5   7  13       45.46       45.85      2.89 o 
  -4   7  13       12.21       10.36      1.74 o 
  -3   7  13       21.16       30.15      1.69 o 
  -2   7  13       54.37       65.21      2.06 o 
  -1   7  13      314.44      292.48      3.93 o 
   0   7  13        4.48        4.44      0.69 o 
   1   7  13      311.71      291.22      4.31 o 
   2   7  13       56.45       70.00      2.15 o 
   3   7  13       21.09       26.74      1.75 o 
   4   7  13       11.49        7.78      1.83 o 
   5   7  13       45.27       43.68      3.64 o 
  -5   8  13       21.13       25.12      2.61 o 
  -4   8  13        7.08        5.38      1.29 o 
  -3   8  13       84.54       78.44      2.72 o 
  -2   8  13        9.77        9.96      1.06 o 
  -1   8  13      227.39      230.58      3.48 o 
   0   8  13      375.97      350.82      4.63 o 
   1   8  13      226.04      227.47      3.81 o 
   2   8  13       10.83       12.32      1.25 o 
   3   8  13       82.45       76.05      2.89 o 
   4   8  13        7.03        7.96      1.97 o 
   5   8  13       22.68       23.25      3.04 o 
  -5   9  13       65.98       68.95      3.14 o 
  -4   9  13       22.58       23.61      2.84 o 
  -3   9  13       32.47       31.58      1.95 o 
  -2   9  13        0.78        0.82      0.78 o 
  -1   9  13       67.35       71.85      2.73 o 
   0   9  13        1.54        2.55      0.68 o 
   1   9  13       66.50       68.94      2.34 o 
   2   9  13        0.38        0.39      0.69 o 
   3   9  13       34.15       37.62      2.44 o 
   4   9  13       21.66       22.69      3.40 o 
   5   9  13       66.52       74.73      5.69 o 
  -5  10  13       13.37        7.78      1.71 o 
  -4  10  13       10.55       11.44      1.53 o 
  -3  10  13       60.64       64.49      2.68 o 
  -2  10  13        2.86        4.92      0.95 o 
  -1  10  13       10.79        9.09      1.01 o 
   0  10  13        1.57        0.96      0.69 o 
   1  10  13       10.46        9.54      1.39 o 
   2  10  13        3.07        2.56      0.96 o 
   3  10  13       61.36       68.15      3.55 o 
   4  10  13       11.25       12.27      2.84 o 
   5  10  13       14.64        4.66      2.30 o 
  -5  11  13       29.41       29.98      2.58 o 
  -4  11  13       15.14       13.78      1.72 o 
  -3  11  13        5.62        5.46      1.28 o 
  -2  11  13       66.32       74.79      2.44 o 
  -1  11  13       32.55       32.99      1.88 o 
   0  11  13      336.09      371.43      8.24 o 
   1  11  13       33.93       35.16      2.64 o 
   2  11  13       67.32       76.15      3.31 o 
   3  11  13        5.36        9.33      1.81 o 
   4  11  13       14.34       13.38      2.99 o 
   5  11  13       29.33       30.37      4.14 o 
  -4  12  13       46.81       55.84      2.83 o 
  -3  12  13       15.01       15.03      1.64 o 
  -2  12  13        2.59        0.78      0.85 o 
  -1  12  13       36.56       43.47      1.90 o 
   0  12  13       24.91       21.73      3.62 o 
   1  12  13       36.43       45.37      3.08 o 
   2  12  13        2.56        3.55      1.43 o 
   3  12  13       15.94       17.21      3.38 o 
   4  12  13       47.17       53.23      5.03 o 
  -4  13  13       53.94       53.90      2.85 o 
  -3  13  13       12.61        9.57      1.53 o 
  -2  13  13       76.14       70.69      2.53 o 
  -1  13  13       59.27       62.08      2.74 o 
   0  13  13       96.79       79.96      3.31 o 
   1  13  13       59.08       55.72      3.50 o 
   2  13  13       79.08       67.63      3.85 o 
   3  13  13       12.22       11.26      2.43 o 
   4  13  13       53.27       61.38      5.30 o 
  -3  14  13       56.38       57.54      2.83 o 
  -2  14  13       15.07        9.44      1.37 o 
  -1  14  13       14.60       15.50      1.70 o 
   0  14  13       19.30       17.75      2.55 o 
   1  14  13       15.27       18.01      2.53 o 
   2  14  13       14.98       10.06      2.08 o 
   3  14  13       56.13       66.58      4.97 o 
  -3  15  13       21.11       20.87      2.83 o 
  -2  15  13       33.82       40.66      2.31 o 
  -1  15  13       19.28       22.45      2.67 o 
   0  15  13       32.05       44.32      3.33 o 
   1  15  13       19.01       21.29      2.92 o 
   2  15  13       35.83       43.05      3.50 o 
   3  15  13       21.38       30.26      3.19 o 
  -2  16  13        8.12        9.41      1.49 o 
  -1  16  13        2.94        1.82      2.07 o 
   0  16  13        0.00       -1.42      1.42 o 
   1  16  13        3.12       -0.22      1.52 o 
   2  16  13        8.29       10.38      3.40 o 
  -1  17  13        5.72        3.39      2.98 o 
   0  17  13       40.61       29.67      4.74 o 
   1  17  13        5.87        1.91      1.72 o 
   0   0  14      556.71      594.22      7.32 o 
   1   0  14       41.39       38.54      1.60 o 
   2   0  14       31.13       27.70      1.52 o 
   3   0  14        2.20        3.32      1.03 o 
   4   0  14        4.70        4.63      1.34 o 
   5   0  14        9.00        6.83      1.44 o 
   6   0  14       30.56       29.22      3.18 o 
  -6   1  14       25.72       19.48      2.64 o 
  -5   1  14       15.02       19.34      2.31 o 
  -4   1  14       71.05       61.99      3.13 o 
  -3   1  14      289.28      296.05      5.79 o 
  -2   1  14      295.34      275.04      4.60 o 
  -1   1  14       27.73       36.86      1.59 o 
   0   1  14       20.47       20.00      0.93 o 
   1   1  14       28.86       32.68      1.50 o 
   2   1  14      292.28      279.11      4.66 o 
   3   1  14      284.16      298.97      5.72 o 
   4   1  14       71.40       69.42      2.89 o 
   5   1  14       13.32       15.39      1.83 o 
   6   1  14       25.79       25.74      2.88 o 
  -6   2  14       12.20       13.93      2.00 o 
  -5   2  14       31.77       27.69      2.58 o 
  -4   2  14       46.32       47.38      2.85 o 
  -3   2  14       81.74       84.29      2.97 o 
  -2   2  14      179.58      160.95      3.81 o 
  -1   2  14       84.37       89.55      3.04 o 
   0   2  14      504.33      537.38      4.68 o 
   1   2  14       84.43       88.42      2.18 o 
   2   2  14      168.58      158.51      3.13 o 
   3   2  14       81.51       80.06      2.69 o 
   4   2  14       46.95       42.03      2.39 o 
   5   2  14       31.91       30.82      3.54 o 
   6   2  14       12.70        8.22      1.98 o 
  -6   3  14       23.86       28.08      2.88 o 
  -5   3  14        8.19       11.04      1.83 o 
  -4   3  14       24.96       18.98      2.08 o 
  -3   3  14      413.27      400.44      7.08 o 
  -2   3  14      237.25      232.28      4.76 o 
  -1   3  14      180.65      173.86      2.76 o 
   0   3  14        0.12        0.46      0.44 o 
   1   3  14      180.59      172.54      2.82 o 
   2   3  14      237.31      229.18      3.66 o 
   3   3  14      405.80      405.35      6.41 o 
   4   3  14       23.76       22.28      2.31 o 
   5   3  14        7.07        4.62      1.60 o 
   6   3  14       23.44       28.16      5.83 o 
  -6   4  14       18.17       20.83      4.30 o 
  -5   4  14        7.18        8.94      2.22 o 
  -4   4  14      127.16      130.56      4.47 o 
  -3   4  14       36.63       43.03      2.34 o 
  -2   4  14      288.85      249.59      5.00 o 
  -1   4  14       93.06       99.19      1.91 o 
   0   4  14      809.26      862.35      7.71 o 
   1   4  14       94.89      102.13      2.15 o 
   2   4  14      278.80      244.96      3.82 o 
   3   4  14       36.15       44.90      1.87 o 
   4   4  14      124.56      123.14      4.34 o 
   5   4  14        7.40       11.43      1.98 o 
   6   4  14       18.10       24.36      3.22 o 
  -6   5  14       32.83       32.92      3.12 o 
  -5   5  14       59.88       53.59      3.52 o 
  -4   5  14       43.04       43.74      2.89 o 
  -3   5  14       71.91       84.18      3.35 o 
  -2   5  14        8.42        6.13      1.08 o 
  -1   5  14        4.71        3.91      0.68 o 
   0   5  14        1.44        1.40      0.54 o 
   1   5  14        4.71        4.18      0.64 o 
   2   5  14        8.75        8.22      0.93 o 
   3   5  14       70.88       79.75      2.65 o 
   4   5  14       40.41       42.62      2.81 o 
   5   5  14       59.27       55.09      4.14 o 
   6   5  14       32.74       23.84      3.08 o 
  -5   6  14       53.61       49.49      3.39 o 
  -4   6  14       30.40       22.21      3.03 o 
  -3   6  14      110.07       92.44      3.59 o 
  -2   6  14      285.90      288.10      4.55 o 
  -1   6  14       96.49      115.58      2.30 o 
   0   6  14      988.84     1023.25      9.00 o 
   1   6  14       93.03      112.08      2.31 o 
   2   6  14      288.74      295.93      4.53 o 
   3   6  14      107.71       90.96      2.88 o 
   4   6  14       29.64       27.57      2.38 o 
   5   6  14       53.97       52.44      3.93 o 
  -5   7  14      103.69      108.50      4.33 o 
  -4   7  14        3.98        7.96      1.69 o 
  -3   7  14       51.11       53.12      2.42 o 
  -2   7  14        9.88        6.64      0.99 o 
  -1   7  14       90.15       90.70      2.10 o 
   0   7  14      933.43      968.53      8.71 o 
   1   7  14       91.52       96.24      2.38 o 
   2   7  14        8.47        5.93      0.90 o 
   3   7  14       50.72       54.15      2.56 o 
   4   7  14        4.08        7.33      1.92 o 
   5   7  14      104.88      108.45      5.26 o 
  -5   8  14       29.72       35.80      3.06 o 
  -4   8  14        6.87        6.37      1.29 o 
  -3   8  14       73.00       68.94      2.72 o 
  -2   8  14      123.08      109.65      2.89 o 
  -1   8  14        7.37        8.31      0.88 o 
   0   8  14        0.03        1.79      0.65 o 
   1   8  14        8.19       11.14      1.08 o 
   2   8  14      124.63      106.26      3.15 o 
   3   8  14       72.64       76.40      3.92 o 
   4   8  14        7.10        6.80      1.90 o 
   5   8  14       29.99       28.01      3.22 o 
  -5   9  14       17.31       13.47      1.79 o 
  -4   9  14       42.45       42.65      2.45 o 
  -3   9  14       54.50       53.05      2.75 o 
  -2   9  14       40.87       48.02      2.06 o 
  -1   9  14       67.49       73.94      2.11 o 
   0   9  14      511.08      497.65      6.36 o 
   1   9  14       67.52       74.97      2.65 o 
   2   9  14       39.60       42.89      2.20 o 
   3   9  14       53.33       55.87      4.37 o 
   4   9  14       45.10       40.61      4.22 o 
   5   9  14       18.12       16.03      4.07 o 
  -5  10  14        2.00        0.25      1.20 o 
  -4  10  14       21.70       17.10      1.83 o 
  -3  10  14      107.04       96.42      3.20 o 
  -2  10  14       10.42       10.39      1.33 o 
  -1  10  14      118.54      117.32      2.84 o 
   0  10  14        1.83        7.05      1.18 o 
   1  10  14      124.95      124.17      3.48 o 
   2  10  14       10.30       14.21      1.84 o 
   3  10  14      104.77       97.19      6.49 o 
   4  10  14       22.10       23.44      3.53 o 
   5  10  14        2.00        1.61      1.98 o 
  -4  11  14      117.35      115.77      4.92 o 
  -3  11  14        0.61        0.98      1.01 o 
  -2  11  14       37.49       35.89      3.01 o 
  -1  11  14       69.30       61.88      2.42 o 
   0  11  14       20.50       15.96      1.73 o 
   1  11  14       69.65       62.60      2.90 o 
   2  11  14       35.92       37.76      2.59 o 
   3  11  14        0.58        2.77      1.50 o 
   4  11  14      118.31      117.86      6.58 o 
  -4  12  14       51.67       57.91      2.93 o 
  -3  12  14      132.88      134.43      5.85 o 
  -2  12  14        0.73        1.03      0.96 o 
  -1  12  14      175.01      186.64      4.63 o 
   0  12  14        2.85        0.37      0.86 o 
   1  12  14      180.63      187.89      5.88 o 
   2  12  14        0.80        0.94      1.34 o 
   3  12  14      130.55      144.34      5.45 o 
   4  12  14       51.76       77.30      5.72 o 
  -4  13  14       77.68       89.82      3.55 o 
  -3  13  14       13.30       10.89      1.61 o 
  -2  13  14       45.12       46.13      2.38 o 
  -1  13  14       14.97       16.61      1.70 o 
   0  13  14       27.16       28.71      3.64 o 
   1  13  14       15.09       17.84      2.33 o 
   2  13  14       44.01       41.21      3.27 o 
   3  13  14       13.51       12.94      2.34 o 
   4  13  14       77.62       96.26      6.30 o 
  -3  14  14       38.51       39.25      2.46 o 
  -2  14  14       32.31       33.52      2.36 o 
  -1  14  14       37.07       27.42      2.82 o 
   0  14  14        0.01        1.29      2.08 o 
   1  14  14       37.30       36.66      3.18 o 
   2  14  14       32.11       31.51      3.10 o 
   3  14  14       39.06       39.45      3.41 o 
  -3  15  14       11.27       12.70      1.85 o 
  -2  15  14       35.59       31.57      3.15 o 
  -1  15  14        1.94        2.32      1.62 o 
   0  15  14       18.29       17.00      3.20 o 
   1  15  14        1.99        2.93      1.65 o 
   2  15  14       34.87       38.91      3.40 o 
   3  15  14       11.11       13.42      2.49 o 
  -2  16  14       39.13       46.64      4.27 o 
  -1  16  14       67.59       67.93      5.31 o 
   0  16  14        1.08        4.45      2.20 o 
   1  16  14       65.91       73.48      4.82 o 
   2  16  14       39.59       42.35      3.70 o 
  -1  17  14       12.30       13.50      3.77 o 
   0  17  14        0.12        2.60      2.20 o 
   1  17  14       11.97       15.34      2.68 o 
   1   0  15      420.26      438.10      6.09 o 
   2   0  15       83.87       68.70      2.66 o 
   3   0  15       71.96       75.00      3.29 o 
   4   0  15      190.85      197.42      5.44 o 
   5   0  15        2.45        3.03      1.20 o 
   6   0  15        4.46        4.71      1.71 o 
  -6   1  15        2.82        1.73      1.51 o 
  -5   1  15       20.52       20.99      2.41 o 
  -4   1  15       35.94       33.34      2.53 o 
  -3   1  15        9.99        8.32      2.09 o 
  -2   1  15       86.53       83.86      2.93 o 
  -1   1  15      119.44      114.31      2.74 o 
   0   1  15      142.46      162.87      2.42 o 
   1   1  15      121.20      115.60      2.75 o 
   2   1  15       84.90       84.64      2.50 o 
   3   1  15        9.93       10.78      1.57 o 
   4   1  15       36.99       41.60      2.45 o 
   5   1  15       20.35       21.38      2.46 o 
   6   1  15        2.59        4.08      1.53 o 
  -6   2  15        6.83        7.98      1.60 o 
  -5   2  15       46.73       48.68      3.24 o 
  -4   2  15       79.81       80.67      3.55 o 
  -3   2  15      109.35       99.60      3.61 o 
  -2   2  15      350.60      319.33      5.77 o 
  -1   2  15      290.40      303.67      4.81 o 
   0   2  15        6.68        6.84      0.66 o 
   1   2  15      289.21      296.95      4.43 o 
   2   2  15      339.25      303.72      4.68 o 
   3   2  15      107.25      104.78      3.22 o 
   4   2  15       83.49       81.87      3.16 o 
   5   2  15       46.03       48.70      3.60 o 
   6   2  15        7.65        9.30      1.83 o 
  -6   3  15       16.50       17.31      3.06 o 
  -5   3  15       28.50       31.23      3.02 o 
  -4   3  15      116.98      102.52      4.04 o 
  -3   3  15      287.72      296.23      6.55 o 
  -2   3  15       26.77       21.92      1.70 o 
  -1   3  15      423.35      413.53      5.30 o 
   0   3  15      130.74      162.76      2.34 o 
   1   3  15      431.32      420.46      5.54 o 
   2   3  15       27.14       20.64      1.27 o 
   3   3  15      285.47      302.73      5.70 o 
   4   3  15      116.56       96.08      3.93 o 
   5   3  15       28.27       30.78      3.29 o 
   6   3  15       16.40       16.51      3.03 o 
  -5   4  15       66.81       71.67      3.85 o 
  -4   4  15      138.55      144.50      5.08 o 
  -3   4  15       38.06       39.23      3.28 o 
  -2   4  15      231.34      209.10      4.65 o 
  -1   4  15       38.15       34.63      1.61 o 
   0   4  15       98.99      104.35      1.99 o 
   1   4  15       39.54       34.19      1.39 o 
   2   4  15      226.29      213.34      4.13 o 
   3   4  15       37.66       44.19      1.93 o 
   4   4  15      143.34      150.24      4.83 o 
   5   4  15       68.15       64.06      5.93 o 
  -5   5  15       30.56       26.67      2.78 o 
  -4   5  15      212.56      188.04      5.60 o 
  -3   5  15       92.45       83.53      3.43 o 
  -2   5  15       41.26       39.86      1.94 o 
  -1   5  15      438.65      442.08      6.10 o 
   0   5  15      180.85      161.26      2.55 o 
   1   5  15      452.04      451.43      6.18 o 
   2   5  15       43.16       42.72      1.68 o 
   3   5  15       90.97       88.55      2.85 o 
   4   5  15      211.30      199.57      5.59 o 
   5   5  15       30.40       30.74      3.30 o 
  -5   6  15       73.35       60.96      3.80 o 
  -4   6  15      301.86      298.53      7.30 o 
  -3   6  15       92.81       75.66      3.37 o 
  -2   6  15       47.53       44.20      2.50 o 
  -1   6  15        1.28        2.34      0.73 o 
   0   6  15        1.58        0.94      0.54 o 
   1   6  15        1.25        1.93      0.63 o 
   2   6  15       49.00       43.07      1.78 o 
   3   6  15       91.02       76.03      2.71 o 
   4   6  15      304.82      313.11      7.21 o 
   5   6  15       75.62       75.38      4.65 o 
  -5   7  15       47.34       47.15      3.06 o 
  -4   7  15        7.32        9.62      1.78 o 
  -3   7  15       28.19       27.18      1.92 o 
  -2   7  15       83.17       79.16      2.48 o 
  -1   7  15      125.16      115.11      2.59 o 
   0   7  15       19.59       24.31      2.10 o 
   1   7  15      129.23      122.43      2.74 o 
   2   7  15       86.30       83.13      2.65 o 
   3   7  15       28.31       27.64      2.06 o 
   4   7  15        7.42       11.29      2.92 o 
   5   7  15       47.85       51.05      5.11 o 
  -5   8  15       32.17       34.79      2.46 o 
  -4   8  15       37.90       48.34      2.57 o 
  -3   8  15       13.47       11.93      1.46 o 
  -2   8  15       37.06       37.56      1.86 o 
  -1   8  15       75.15       77.25      2.33 o 
   0   8  15      149.13      129.32      2.86 o 
   1   8  15       75.63       77.22      2.40 o 
   2   8  15       36.48       34.73      2.03 o 
   3   8  15       13.42       10.92      1.68 o 
   4   8  15       37.64       46.35      3.62 o 
   5   8  15       33.87       39.14      4.67 o 
  -5   9  15       31.83       29.07      2.36 o 
  -4   9  15       23.22       23.51      1.99 o 
  -3   9  15       23.85       20.74      1.78 o 
  -2   9  15       93.96       81.46      2.76 o 
  -1   9  15       36.64       41.24      2.39 o 
   0   9  15      264.57      250.58      5.54 o 
   1   9  15       34.62       43.24      2.19 o 
   2   9  15       96.01       91.48      3.07 o 
   3   9  15       22.88       24.51      3.24 o 
   4   9  15       23.83       21.59      3.44 o 
   5   9  15       32.11       27.07      4.03 o 
  -4  10  15       12.71        9.79      1.82 o 
  -3  10  15        9.58        8.24      1.38 o 
  -2  10  15      138.94      135.01      3.62 o 
  -1  10  15       56.03       57.59      2.35 o 
   0  10  15       84.53       88.30      3.96 o 
   1  10  15       55.90       56.58      2.53 o 
   2  10  15      137.97      131.08      4.34 o 
   3  10  15       10.63       10.43      2.62 o 
   4  10  15       12.08        8.96      2.61 o 
  -4  11  15        5.19        4.16      1.30 o 
  -3  11  15       27.69       27.34      2.04 o 
  -2  11  15       59.13       66.82      2.69 o 
  -1  11  15        7.03        4.61      1.09 o 
   0  11  15      240.61      280.22      7.24 o 
   1  11  15        6.28        5.55      1.25 o 
   2  11  15       59.71       67.85      4.43 o 
   3  11  15       27.62       27.59      3.68 o 
   4  11  15        5.20        6.24      2.23 o 
  -4  12  15       12.30       10.83      1.69 o 
  -3  12  15       65.60       69.50      3.00 o 
  -2  12  15       33.62       33.30      2.10 o 
  -1  12  15       95.73       89.66      3.46 o 
   0  12  15       12.54       18.44      2.35 o 
   1  12  15       96.09       79.30      3.40 o 
   2  12  15       32.94       33.02      4.10 o 
   3  12  15       65.12       66.62      5.24 o 
   4  12  15       12.06       15.36      3.48 o 
  -3  13  15       24.09       22.45      2.71 o 
  -2  13  15      171.36      170.61      4.87 o 
  -1  13  15      103.00      104.28      3.57 o 
   0  13  15       67.07       55.00      3.51 o 
   1  13  15      103.19      101.55      4.57 o 
   2  13  15      168.93      175.64      6.26 o 
   3  13  15       23.52       19.11      3.87 o 
  -3  14  15       53.63       57.85      2.91 o 
  -2  14  15        5.59        6.88      3.01 o 
  -1  14  15       31.40       40.03      3.29 o 
   0  14  15       27.14       17.52      3.11 o 
   1  14  15       31.87       36.39      3.22 o 
   2  14  15        5.18        3.32      1.77 o 
   3  14  15       52.22       58.67      4.04 o 
  -2  15  15       89.40      100.16      5.01 o 
  -1  15  15        6.40        5.83      2.25 o 
   0  15  15       62.18       76.27      5.37 o 
   1  15  15        6.26        5.85      1.91 o 
   2  15  15       87.38       79.68      4.61 o 
  -1  16  15       18.99       12.17      2.96 o 
   0  16  15        0.64       -0.57      1.92 o 
   1  16  15       19.38       14.45      2.54 o 
   0   0  16      283.19      223.80      4.44 o 
   1   0  16      407.04      460.31      6.44 o 
   2   0  16      136.09      135.84      3.62 o 
   3   0  16        4.64        5.74      1.33 o 
   4   0  16      151.35      153.40      4.87 o 
   5   0  16        0.41        1.29      1.18 o 
  -5   1  16       63.81       68.16      3.75 o 
  -4   1  16       81.32       80.16      3.65 o 
  -3   1  16       65.18       65.29      3.03 o 
  -2   1  16       19.96       16.43      1.57 o 
  -1   1  16        1.07        1.02      0.72 o 
   0   1  16      297.99      312.03      3.63 o 
   1   1  16        0.98        1.79      0.67 o 
   2   1  16       18.66       17.18      1.42 o 
   3   1  16       66.02       63.52      2.82 o 
   4   1  16       80.56       86.66      3.37 o 
   5   1  16       63.72       65.93      5.03 o 
  -5   2  16       14.51       14.06      2.12 o 
  -4   2  16      124.12      120.44      4.37 o 
  -3   2  16      152.42      153.31      4.57 o 
  -2   2  16      227.19      200.72      4.54 o 
  -1   2  16      122.89      133.64      3.09 o 
   0   2  16      172.09      210.04      3.38 o 
   1   2  16      124.19      132.62      3.23 o 
   2   2  16      228.37      201.11      3.74 o 
   3   2  16      152.73      150.53      3.98 o 
   4   2  16      127.02      118.00      3.81 o 
   5   2  16       13.92       14.46      2.22 o 
  -5   3  16       61.61       53.75      3.46 o 
  -4   3  16      214.04      206.30      7.98 o 
  -3   3  16      100.65       94.14      3.68 o 
  -2   3  16       30.16       30.46      1.97 o 
  -1   3  16      157.94      163.21      3.33 o 
   0   3  16       19.61       29.67      1.25 o 
   1   3  16      161.16      167.77      3.00 o 
   2   3  16       31.84       31.86      1.53 o 
   3   3  16      104.53      103.01      3.28 o 
   4   3  16      214.67      197.76      5.71 o 
   5   3  16       60.84       55.05      4.93 o 
  -5   4  16       20.62       19.54      2.42 o 
  -4   4  16      214.90      218.41      6.07 o 
  -3   4  16        5.60        6.31      1.44 o 
  -2   4  16      145.02      134.79      4.10 o 
  -1   4  16      286.66      276.36      4.53 o 
   0   4  16      125.28      102.56      2.17 o 
   1   4  16      289.49      269.64      4.19 o 
   2   4  16      147.70      140.00      2.95 o 
   3   4  16        5.83        4.41      1.05 o 
   4   4  16      216.36      218.63      6.00 o 
   5   4  16       20.41       25.03      3.77 o 
  -5   5  16       86.44       95.93      4.42 o 
  -4   5  16      128.92      132.44      4.75 o 
  -3   5  16       79.34       82.86      3.52 o 
  -2   5  16      144.05      136.43      3.27 o 
  -1   5  16      117.77      117.09      2.85 o 
   0   5  16      123.12       92.33      2.09 o 
   1   5  16      119.57      119.44      2.76 o 
   2   5  16      145.79      136.25      2.91 o 
   3   5  16       82.16       79.77      2.80 o 
   4   5  16      129.21      135.41      4.72 o 
   5   5  16       85.99       90.43      4.96 o 
  -5   6  16       34.24       33.86      3.05 o 
  -4   6  16       14.09       15.78      2.23 o 
  -3   6  16        0.51        1.73      1.23 o 
  -2   6  16       11.13       12.83      1.31 o 
  -1   6  16       23.29       23.36      1.75 o 
   0   6  16      433.82      476.64      5.94 o 
   1   6  16       23.69       24.42      1.44 o 
   2   6  16       11.00       13.97      1.25 o 
   3   6  16        0.37       -0.29      0.92 o 
   4   6  16       13.91       10.22      1.80 o 
   5   6  16       34.58       33.54      5.10 o 
  -5   7  16        3.25        5.92      1.58 o 
  -4   7  16       36.64       38.54      2.99 o 
  -3   7  16       49.66       55.77      2.34 o 
  -2   7  16       61.41       60.22      2.25 o 
  -1   7  16      131.06      130.34      3.37 o 
   0   7  16        0.66        0.39      0.68 o 
   1   7  16      129.46      123.17      3.34 o 
   2   7  16       59.20       61.35      2.56 o 
   3   7  16       49.12       57.06      3.68 o 
   4   7  16       35.99       36.96      3.31 o 
   5   7  16        3.57        5.44      1.99 o 
  -5   8  16       42.04       40.84      4.65 o 
  -4   8  16       23.88       30.88      2.24 o 
  -3   8  16       51.35       55.33      2.82 o 
  -2   8  16       49.94       45.29      2.20 o 
  -1   8  16        6.89        7.92      2.04 o 
   0   8  16       64.93       49.59      2.28 o 
   1   8  16        5.71        5.37      1.02 o 
   2   8  16       50.53       43.33      2.61 o 
   3   8  16       49.77       51.48      3.42 o 
   4   8  16       23.20       28.03      3.11 o 
   5   8  16       42.51       41.97      3.73 o 
  -4   9  16        5.48        5.25      1.46 o 
  -3   9  16       22.21       20.65      1.84 o 
  -2   9  16       26.40       23.35      1.76 o 
  -1   9  16        9.00        8.50      1.34 o 
   0   9  16       37.70       53.53      2.48 o 
   1   9  16        7.92        7.27      1.54 o 
   2   9  16       25.19       20.52      2.10 o 
   3   9  16       21.62       18.80      3.09 o 
   4   9  16        5.80        7.48      3.85 o 
  -4  10  16        6.42        8.31      1.52 o 
  -3  10  16        1.03        1.01      1.03 o 
  -2  10  16       24.34       23.61      1.81 o 
  -1  10  16       52.99       49.66      2.51 o 
   0  10  16       13.40       16.15      1.84 o 
   1  10  16       55.64       54.77      2.54 o 
   2  10  16       25.52       27.42      2.61 o 
   3  10  16        0.97        1.45      2.00 o 
   4  10  16        5.92        6.47      3.24 o 
  -4  11  16        8.00        7.33      1.52 o 
  -3  11  16        1.62        3.05      1.19 o 
  -2  11  16        2.59        3.25      1.22 o 
  -1  11  16       94.79       93.09      3.33 o 
   0  11  16        7.05       11.16      2.25 o 
   1  11  16       93.50       84.89      3.15 o 
   2  11  16        3.00        1.08      1.37 o 
   3  11  16        1.81        3.08      2.10 o 
   4  11  16        8.85       11.89      2.82 o 
  -4  12  16       16.31       16.61      3.57 o 
  -3  12  16       13.35        7.93      2.00 o 
  -2  12  16       19.11       19.27      2.01 o 
  -1  12  16       68.68       79.37      3.14 o 
   0  12  16       36.06       28.00      5.11 o 
   1  12  16       70.12       81.07      3.43 o 
   2  12  16       19.77       20.38      3.42 o 
   3  12  16       14.19       14.07      3.02 o 
   4  12  16       15.73       28.92      6.11 o 
  -3  13  16       18.91       16.17      2.36 o 
  -2  13  16       17.18       20.82      2.31 o 
  -1  13  16       48.08       58.68      5.02 o 
   0  13  16       20.19       23.70      2.69 o 
   1  13  16       47.19       54.99      4.24 o 
   2  13  16       18.26       16.56      2.52 o 
   3  13  16       19.59       26.42      3.94 o 
  -2  14  16       54.07       51.88      3.31 o 
  -1  14  16       32.13       28.50      3.00 o 
   0  14  16       22.73       24.41      3.56 o 
   1  14  16       32.41       27.59      2.93 o 
   2  14  16       54.75       54.08      3.89 o 
  -2  15  16        9.59        9.20      1.91 o 
  -1  15  16        3.91        5.87      1.91 o 
   0  15  16       21.20       28.75      3.87 o 
   1  15  16        3.69        1.04      2.11 o 
   2  15  16       10.05        6.81      2.99 o 
   0  16  16        1.49       -0.73      1.86 o 
   1   0  17       11.01        9.24      1.11 o 
   2   0  17       45.79       49.84      2.39 o 
   3   0  17       28.46       20.75      2.06 o 
   4   0  17        0.48        1.14      1.07 o 
   5   0  17        1.90        3.55      1.38 o 
  -5   1  17        3.17        1.76      1.29 o 
  -4   1  17       66.08       66.08      5.14 o 
  -3   1  17        3.95        5.43      1.51 o 
  -2   1  17      100.78      100.33      3.50 o 
  -1   1  17      188.62      182.89      4.41 o 
   0   1  17        1.11        2.38      0.73 o 
   1   1  17      192.86      184.30      3.46 o 
   2   1  17      103.23      103.26      2.94 o 
   3   1  17        3.72        4.57      1.17 o 
   4   1  17       67.39       69.96      3.15 o 
   5   1  17        3.15        5.07      1.64 o 
  -5   2  17       12.75        9.84      1.97 o 
  -4   2  17      146.47      155.25      5.03 o 
  -3   2  17       29.67       39.11      3.12 o 
  -2   2  17      193.48      192.71      7.31 o 
  -1   2  17       51.73       48.25      1.93 o 
   0   2  17        0.61        3.96      0.91 o 
   1   2  17       49.68       46.92      1.81 o 
   2   2  17      194.83      194.31      3.78 o 
   3   2  17       31.82       39.86      2.29 o 
   4   2  17      142.54      145.99      4.33 o 
   5   2  17       12.93       13.10      2.17 o 
  -5   3  17       33.77       28.93      2.82 o 
  -4   3  17       37.27       34.58      2.85 o 
  -3   3  17       31.68       27.00      2.32 o 
  -2   3  17      130.29      108.88      3.72 o 
  -1   3  17        4.72        5.14      0.96 o 
   0   3  17       16.58       21.77      1.23 o 
   1   3  17        4.40        4.94      0.84 o 
   2   3  17      131.30      116.51      2.89 o 
   3   3  17       31.30       26.24      2.33 o 
   4   3  17       38.82       35.77      2.85 o 
   5   3  17       33.64       31.26      3.30 o 
  -5   4  17       26.82       21.75      2.69 o 
  -4   4  17      105.03      106.79      6.00 o 
  -3   4  17        0.75       -0.22      1.05 o 
  -2   4  17       29.00       35.46      2.36 o 
  -1   4  17      460.91      483.10      6.65 o 
   0   4  17        3.73        8.38      0.92 o 
   1   4  17      457.67      488.99      6.51 o 
   2   4  17       29.17       35.56      1.65 o 
   3   4  17        1.01       -0.19      0.89 o 
   4   4  17      102.63      111.58      4.37 o 
   5   4  17       27.59       27.76      2.77 o 
  -5   5  17       12.07        8.23      2.28 o 
  -4   5  17       31.77       30.60      2.76 o 
  -3   5  17        4.64        5.40      1.54 o 
  -2   5  17       54.07       58.81      2.58 o 
  -1   5  17      528.48      521.61      7.45 o 
   0   5  17       25.95       19.56      1.30 o 
   1   5  17      518.22      511.18      6.80 o 
   2   5  17       53.53       58.05      2.14 o 
   3   5  17        4.54        5.06      1.24 o 
   4   5  17       30.69       24.40      2.47 o 
   5   5  17       12.53       16.53      2.69 o 
  -5   6  17        0.24        2.00      1.38 o 
  -4   6  17       68.65       67.89      3.69 o 
  -3   6  17        2.18        2.30      1.05 o 
  -2   6  17       14.84       22.10      1.72 o 
  -1   6  17      514.07      489.06      7.51 o 
   0   6  17       52.77       34.94      1.74 o 
   1   6  17      517.57      512.70      7.23 o 
   2   6  17       13.62       19.14      2.09 o 
   3   6  17        2.37        0.50      1.11 o 
   4   6  17       67.41       68.79      3.61 o 
   5   6  17        0.27        2.63      1.66 o 
  -5   7  17       15.06       16.83      2.04 o 
  -4   7  17       37.99       34.91      2.34 o 
  -3   7  17       15.64       13.66      1.51 o 
  -2   7  17       52.77       47.57      2.27 o 
  -1   7  17      319.01      333.92      6.44 o 
   0   7  17        0.50       -0.20      0.95 o 
   1   7  17      312.88      341.38      6.90 o 
   2   7  17       51.80       45.99      3.74 o 
   3   7  17       16.41       16.40      1.97 o 
   4   7  17       36.90       39.92      3.50 o 
   5   7  17       14.84       15.07      2.57 o 
  -4   8  17       39.94       44.94      2.90 o 
  -3   8  17       19.02       21.73      1.85 o 
  -2   8  17       40.98       44.48      2.63 o 
  -1   8  17       35.49       40.49      2.25 o 
   0   8  17      115.25      132.90      5.69 o 
   1   8  17       36.51       42.17      2.22 o 
   2   8  17       44.07       54.48      2.99 o 
   3   8  17       18.40       18.14      3.08 o 
   4   8  17       40.07       45.70      3.75 o 
  -4   9  17       17.60       18.07      1.92 o 
  -3   9  17       35.93       36.46      3.32 o 
  -2   9  17       51.82       55.12      2.81 o 
  -1   9  17       46.31       39.61      2.32 o 
   0   9  17       11.14       16.22      1.82 o 
   1   9  17       46.66       43.49      2.63 o 
   2   9  17       50.28       56.06      3.10 o 
   3   9  17       36.14       35.22      4.63 o 
   4   9  17       17.97       15.73      3.21 o 
  -4  10  17       12.85       11.34      1.68 o 
  -3  10  17       31.00       25.63      2.11 o 
  -2  10  17        0.81       -0.98      0.98 o 
  -1  10  17        5.55        6.38      1.36 o 
   0  10  17       90.29       75.87      4.22 o 
   1  10  17        5.67        6.64      1.35 o 
   2  10  17        1.11        0.79      1.58 o 
   3  10  17       30.69       33.13      4.05 o 
   4  10  17       13.04       17.36      5.69 o 
  -4  11  17       17.10       14.86      1.89 o 
  -3  11  17       27.58       27.62      2.16 o 
  -2  11  17       19.56       16.44      1.84 o 
  -1  11  17       40.21       37.65      2.33 o 
   0  11  17       93.13      114.77      4.74 o 
   1  11  17       41.76       42.22      2.63 o 
   2  11  17       19.33       20.43      3.27 o 
   3  11  17       27.92       25.01      3.68 o 
   4  11  17       17.48       13.61      3.04 o 
  -3  12  17       19.32       18.30      2.07 o 
  -2  12  17       70.95       81.31      3.51 o 
  -1  12  17        2.31        1.23      1.72 o 
   0  12  17        0.42        0.36      1.29 o 
   1  12  17        1.99        1.39      1.46 o 
   2  12  17       71.10       79.86      5.46 o 
   3  12  17       18.89       19.69      3.47 o 
  -3  13  17       33.35       28.36      2.50 o 
  -2  13  17       52.66       48.91      3.22 o 
  -1  13  17       18.03       20.93      5.30 o 
   0  13  17       29.35       23.32      2.71 o 
   1  13  17       18.56       17.72      3.19 o 
   2  13  17       54.76       54.08      3.81 o 
   3  13  17       34.60       35.80      4.44 o 
  -2  14  17      104.25      115.69      6.26 o 
  -1  14  17        2.02        1.32      2.01 o 
   0  14  17       13.98       12.89      2.91 o 
   1  14  17        2.17        0.70      2.02 o 
   2  14  17      103.64      130.93      5.58 o 
  -1  15  17        2.72        2.35      1.97 o 
   0  15  17        5.75        4.00      2.31 o 
   1  15  17        2.63        3.89      2.51 o 
   0   0  18      314.03      313.88      6.76 o 
   1   0  18       32.76       27.62      1.67 o 
   2   0  18        0.06        0.17      0.94 o 
   3   0  18      124.77      122.83      4.94 o 
   4   0  18       58.66       62.83      3.11 o 
   5   0  18       10.45       11.25      1.80 o 
  -5   1  18       20.97       21.74      2.22 o 
  -4   1  18        4.09        3.51      1.59 o 
  -3   1  18       31.01       29.14      2.41 o 
  -2   1  18      123.97      134.01      4.13 o 
  -1   1  18       78.37       82.03      2.83 o 
   0   1  18      258.46      259.80      4.23 o 
   1   1  18       77.36       76.83      2.52 o 
   2   1  18      121.56      117.04      3.47 o 
   3   1  18       31.42       31.07      2.17 o 
   4   1  18        4.25        3.70      1.24 o 
   5   1  18       19.72       19.32      2.50 o 
  -5   2  18        1.86        1.43      1.49 o 
  -4   2  18       60.08       54.63      3.34 o 
  -3   2  18       51.10       51.55      3.00 o 
  -2   2  18      155.96      156.60      4.52 o 
  -1   2  18       56.41       63.04      2.84 o 
   0   2  18       63.87       65.74      2.42 o 
   1   2  18       55.18       63.74      2.32 o 
   2   2  18      160.71      164.25      4.05 o 
   3   2  18       51.42       53.11      2.64 o 
   4   2  18       59.35       58.55      2.99 o 
   5   2  18        2.08        2.40      1.53 o 
  -5   3  18        3.71        4.02      1.57 o 
  -4   3  18       24.51       29.65      2.68 o 
  -3   3  18       37.14       43.48      2.84 o 
  -2   3  18      100.96       93.77      3.53 o 
  -1   3  18      559.88      541.22      7.70 o 
   0   3  18      270.83      282.69      5.60 o 
   1   3  18      552.08      534.11      7.55 o 
   2   3  18       96.50       91.42      2.78 o 
   3   3  18       37.40       45.32      2.49 o 
   4   3  18       24.62       25.21      2.58 o 
   5   3  18        3.55        4.51      1.66 o 
  -5   4  18       47.82       48.59      3.48 o 
  -4   4  18       16.09       17.72      2.29 o 
  -3   4  18       41.20       41.54      2.82 o 
  -2   4  18       27.90       23.98      1.76 o 
  -1   4  18      200.51      211.49      4.32 o 
   0   4  18       13.88       10.97      1.55 o 
   1   4  18      196.86      209.13      3.98 o 
   2   4  18       27.80       22.19      1.55 o 
   3   4  18       40.34       45.32      2.45 o 
   4   4  18       15.38       18.61      2.31 o 
   5   4  18       47.29       45.82      3.47 o 
  -5   5  18       62.99       63.68      3.94 o 
  -4   5  18       46.58       45.25      3.24 o 
  -3   5  18       38.03       30.85      2.53 o 
  -2   5  18       32.02       36.13      2.06 o 
  -1   5  18      113.37      135.35      3.42 o 
   0   5  18       35.03       30.87      2.42 o 
   1   5  18      110.67      125.95      3.27 o 
   2   5  18       30.15       37.42      1.96 o 
   3   5  18       37.46       31.24      2.52 o 
   4   5  18       48.24       48.64      3.58 o 
   5   5  18       65.24       58.73      4.39 o 
  -5   6  18       87.88       84.32      4.32 o 
  -4   6  18       50.26       52.21      3.43 o 
  -3   6  18       36.75       35.00      2.25 o 
  -2   6  18       19.57       24.00      1.86 o 
  -1   6  18       49.82       49.27      2.45 o 
   0   6  18       62.96       60.09      3.22 o 
   1   6  18       51.20       50.32      2.65 o 
   2   6  18       20.44       23.56      1.87 o 
   3   6  18       36.53       37.69      2.68 o 
   4   6  18       49.78       49.66      4.58 o 
   5   6  18       86.77       75.29      5.70 o 
  -4   7  18       49.48       52.13      2.59 o 
  -3   7  18       51.21       49.74      2.35 o 
  -2   7  18      152.88      141.98      4.26 o 
  -1   7  18       65.33       70.57      2.90 o 
   0   7  18       41.86       48.29      2.59 o 
   1   7  18       65.62       72.31      3.15 o 
   2   7  18      153.69      143.79      4.62 o 
   3   7  18       51.51       54.76      3.11 o 
   4   7  18       50.78       52.88      4.68 o 
  -4   8  18        3.69        2.63      1.24 o 
  -3   8  18       24.67       23.09      2.67 o 
  -2   8  18       33.72       27.74      2.21 o 
  -1   8  18      242.60      257.59      5.67 o 
   0   8  18        1.14        0.72      1.06 o 
   1   8  18      246.96      264.32      7.29 o 
   2   8  18       35.24       38.06      2.65 o 
   3   8  18       25.61       26.56      2.86 o 
   4   8  18        3.23        2.85      1.90 o 
  -4   9  18       30.63       30.17      2.67 o 
  -3   9  18       43.85       49.05      2.63 o 
  -2   9  18       17.28       16.18      2.29 o 
  -1   9  18        9.46       11.55      1.58 o 
   0   9  18       66.23       71.06      3.18 o 
   1   9  18       10.33       12.37      2.14 o 
   2   9  18       16.68       17.89      4.01 o 
   3   9  18       44.45       46.61      5.25 o 
   4   9  18       31.99       30.45      6.52 o 
  -4  10  18        3.59        3.35      1.72 o 
  -3  10  18       11.14       11.64      1.63 o 
  -2  10  18        7.80        5.70      1.63 o 
  -1  10  18       66.76       67.60      2.96 o 
   0  10  18        3.36        3.21      1.92 o 
   1  10  18       68.27       60.38      3.21 o 
   2  10  18        7.20        9.28      2.71 o 
   3  10  18       11.25       11.42      4.38 o 
   4  10  18        3.14        4.72      2.20 o 
  -3  11  18       14.57       18.96      2.10 o 
  -2  11  18      110.09      116.99      4.65 o 
  -1  11  18       47.69       45.14      3.41 o 
   0  11  18       82.06       82.49      4.32 o 
   1  11  18       47.76       37.51      3.06 o 
   2  11  18      108.13      131.32      6.56 o 
   3  11  18       14.48       18.46      3.33 o 
  -3  12  18        4.22        5.34      1.51 o 
  -2  12  18       21.31       18.17      2.09 o 
  -1  12  18       44.16       35.76      4.01 o 
   0  12  18        7.34        7.33      1.95 o 
   1  12  18       43.51       44.97      3.91 o 
   2  12  18       20.18       19.52      3.72 o 
   3  12  18        3.85        4.63      2.48 o 
  -2  13  18       50.66       48.92      3.44 o 
  -1  13  18       39.18       47.47      4.52 o 
   0  13  18       30.74       33.68      3.18 o 
   1  13  18       39.14       45.56      4.76 o 
   2  13  18       49.57       59.87      4.99 o 
  -1  14  18       18.29       12.88      3.06 o 
   0  14  18        2.16        4.16      2.43 o 
   1  14  18       18.07       16.73      3.90 o 
   1   0  19      134.34      150.90      5.01 o 
   2   0  19        0.00        0.19      0.98 o 
   3   0  19       93.93       83.26      3.25 o 
   4   0  19      166.71      167.43      4.87 o 
   5   0  19        5.34        2.22      1.51 o 
  -5   1  19        9.23        9.78      1.76 o 
  -4   1  19       20.09       16.78      2.30 o 
  -3   1  19        1.63        1.74      1.57 o 
  -2   1  19       36.87       40.31      2.54 o 
  -1   1  19      210.67      208.01      4.80 o 
   0   1  19       63.94       70.01      2.15 o 
   1   1  19      213.47      209.62      4.32 o 
   2   1  19       37.06       36.96      2.17 o 
   3   1  19        1.60        0.73      1.10 o 
   4   1  19       18.45       20.38      2.93 o 
   5   1  19        9.14        6.31      1.83 o 
  -5   2  19       12.17        8.79      1.96 o 
  -4   2  19       24.26       27.96      2.62 o 
  -3   2  19      116.70      136.12      5.80 o 
  -2   2  19       43.00       47.05      2.73 o 
  -1   2  19       91.95       87.19      3.98 o 
   0   2  19        0.15        0.65      0.75 o 
   1   2  19       93.04       87.53      3.11 o 
   2   2  19       41.49       39.31      2.21 o 
   3   2  19      115.29      129.00      3.98 o 
   4   2  19       24.80       28.39      2.65 o 
   5   2  19       12.07        9.73      2.03 o 
  -5   3  19       28.06       28.08      2.88 o 
  -4   3  19       48.88       48.47      3.27 o 
  -3   3  19        1.07       -0.84      1.14 o 
  -2   3  19       48.92       43.82      2.69 o 
  -1   3  19      287.01      298.85      6.00 o 
   0   3  19        2.37        1.86      1.14 o 
   1   3  19      289.94      301.68      6.02 o 
   2   3  19       49.34       46.36      2.36 o 
   3   3  19        0.88        1.22      1.11 o 
   4   3  19       47.50       41.10      3.08 o 
   5   3  19       27.49       25.39      2.74 o 
  -5   4  19       81.46       64.22      8.12 o 
  -4   4  19       30.77       29.99      2.83 o 
  -3   4  19       18.20       14.34      2.74 o 
  -2   4  19      117.67      118.52      3.45 o 
  -1   4  19       87.88       85.84      3.11 o 
   0   4  19        0.22       -1.55      3.41 o 
   1   4  19       90.80       89.88      3.21 o 
   2   4  19      116.77      121.00      3.55 o 
   3   4  19       18.56       18.66      1.86 o 
   4   4  19       31.98       38.45      3.00 o 
   5   4  19       82.28       73.96      8.28 o 
  -4   5  19      197.63      213.14      6.36 o 
  -3   5  19       25.26       23.20      1.94 o 
  -2   5  19        7.60        8.34      1.37 o 
  -1   5  19       16.20       16.18      1.69 o 
   0   5  19       29.01       36.70      4.47 o 
   1   5  19       17.38       19.81      1.79 o 
   2   5  19        7.87       10.70      1.51 o 
   3   5  19       26.30       24.14      2.35 o 
   4   5  19      199.27      210.08      6.22 o 
  -4   6  19       30.17       30.74      2.48 o 
  -3   6  19       16.36       17.55      1.82 o 
  -2   6  19       68.92       65.95      2.74 o 
  -1   6  19       71.12       63.10      2.79 o 
   0   6  19       15.88        9.74      5.38 o 
   1   6  19       70.25       61.41      3.01 o 
   2   6  19       69.23       63.87      3.28 o 
   3   6  19       15.55       14.29      3.22 o 
   4   6  19       31.91       33.67      2.92 o 
  -4   7  19      172.21      175.50      5.33 o 
  -3   7  19       17.77       16.10      2.84 o 
  -2   7  19        6.93        8.20      1.73 o 
  -1   7  19       24.16       29.91      2.82 o 
   0   7  19        2.73        1.53      1.87 o 
   1   7  19       25.11       25.94      2.55 o 
   2   7  19        7.36        7.44      1.62 o 
   3   7  19       18.96       18.68      2.24 o 
   4   7  19      173.08      179.14     10.63 o 
  -4   8  19        6.50        7.65      1.52 o 
  -3   8  19       34.97       36.95      2.39 o 
  -2   8  19       25.57       19.86      2.04 o 
  -1   8  19       24.64       27.53      2.10 o 
   0   8  19       12.38       11.52      2.69 o 
   1   8  19       23.42       20.26      2.96 o 
   2   8  19       24.83       21.72      2.51 o 
   3   8  19       35.09       30.92      3.15 o 
   4   8  19        5.96       10.33      2.98 o 
  -4   9  19        5.89        3.20      1.69 o 
  -3   9  19        0.00        0.95      1.31 o 
  -2   9  19       15.18       10.97      1.69 o 
  -1   9  19       61.61       57.44      2.87 o 
   0   9  19       17.35       20.15      2.46 o 
   1   9  19       62.56       62.90      4.54 o 
   2   9  19       15.95       16.13      2.42 o 
   3   9  19        0.02        2.68      2.28 o 
   4   9  19        5.62        2.30      1.99 o 
  -3  10  19        3.92        3.95      1.43 o 
  -2  10  19       42.67       49.78      2.90 o 
  -1  10  19        3.60        2.65      1.56 o 
   0  10  19      219.74      238.94      8.69 o 
   1  10  19        3.43        2.96      1.96 o 
   2  10  19       42.86       52.74      3.63 o 
   3  10  19        4.25        3.18      2.36 o 
  -3  11  19        1.42        4.11      1.39 o 
  -2  11  19        4.05        1.38      1.30 o 
  -1  11  19       21.31       23.26      3.50 o 
   0  11  19       19.60       17.16      2.96 o 
   1  11  19       21.51       19.29      3.16 o 
   2  11  19        4.05        3.36      2.33 o 
   3  11  19        1.12        6.43      2.64 o 
  -2  12  19       86.42       79.33      3.65 o 
  -1  12  19       16.04       19.25      5.11 o 
   0  12  19      126.84      120.51      6.41 o 
   1  12  19       16.18       18.12      3.20 o 
   2  12  19       85.72       76.66      5.49 o 
  -2  13  19       10.86        8.74      1.95 o 
  -1  13  19       21.42       19.83      3.49 o 
   0  13  19       11.12        7.59      2.68 o 
   1  13  19       20.89       16.90      3.35 o 
   2  13  19       11.13       14.05      4.61 o 
   0  14  19       35.09       37.50      6.29 o 
   0   0  20       61.58       73.54      4.86 o 
   1   0  20       77.86       79.38      6.33 o 
   2   0  20       22.65       24.45      1.96 o 
   3   0  20       66.46       68.59      3.16 o 
   4   0  20        2.28        1.32      1.35 o 
  -4   1  20       40.18       40.69      3.43 o 
  -3   1  20       30.04       28.58      2.89 o 
  -2   1  20        9.54        9.88      1.65 o 
  -1   1  20       12.84       10.73      1.71 o 
   0   1  20      195.74      204.01      6.34 o 
   1   1  20       12.99       12.09      2.54 o 
   2   1  20       10.65        6.10      1.29 o 
   3   1  20       29.80       23.79      2.10 o 
   4   1  20       40.69       39.66      2.75 o 
  -4   2  20       43.99       47.70      3.31 o 
  -3   2  20      145.02      143.45      6.17 o 
  -2   2  20        5.10        5.82      1.43 o 
  -1   2  20        2.34       -0.23      1.91 o 
   0   2  20        8.83        6.13      1.91 o 
   1   2  20        2.74        3.71      1.39 o 
   2   2  20        5.43        4.64      1.23 o 
   3   2  20      142.69      139.42      4.24 o 
   4   2  20       43.95       37.69      3.10 o 
  -4   3  20       51.56       51.93      5.02 o 
  -3   3  20       22.29       25.79      2.49 o 
  -2   3  20      128.06      123.25      3.58 o 
  -1   3  20       45.82       41.51      2.70 o 
   0   3  20      120.36      104.91     10.40 o 
   1   3  20       47.77       46.32      3.42 o 
   2   3  20      132.78      133.97      4.35 o 
   3   3  20       22.33       25.17      2.13 o 
   4   3  20       52.83       56.44      4.21 o 
  -4   4  20      118.54      122.00      4.91 o 
  -3   4  20       47.29       41.44      2.99 o 
  -2   4  20       16.45       17.69      1.72 o 
  -1   4  20       31.22       30.95      2.12 o 
   0   4  20        0.93        1.18      1.60 o 
   1   4  20       31.21       32.19      4.87 o 
   2   4  20       16.10       20.31      2.06 o 
   3   4  20       47.07       40.18      2.89 o 
   4   4  20      119.72      126.21      4.86 o 
  -4   5  20        5.96        5.21      1.62 o 
  -3   5  20       11.68       11.40      1.63 o 
  -2   5  20      220.55      230.75      5.08 o 
  -1   5  20       20.16       18.16      1.81 o 
   0   5  20      708.31      744.03     29.00 o 
   1   5  20       20.16       24.33      2.44 o 
   2   5  20      223.22      238.84      5.93 o 
   3   5  20       11.55       10.56      2.95 o 
   4   5  20        5.56        4.80      1.74 o 
  -4   6  20        9.58        9.83      1.73 o 
  -3   6  20       21.77       20.54      1.97 o 
  -2   6  20       21.11       19.04      2.30 o 
  -1   6  20       21.25       23.89      1.97 o 
   0   6  20       15.74       13.04      3.22 o 
   1   6  20       21.25       27.61      2.63 o 
   2   6  20       20.47       19.52      2.23 o 
   3   6  20       22.00       16.85      2.20 o 
   4   6  20       10.31       11.74      2.06 o 
  -4   7  20       30.90       40.10      2.61 o 
  -3   7  20       59.99       69.72      3.95 o 
  -2   7  20       14.63       12.30      2.71 o 
  -1   7  20       82.64       79.98      3.19 o 
   0   7  20      224.31      199.32      7.73 o 
   1   7  20       82.08       87.82      4.12 o 
   2   7  20       14.46       16.39      2.93 o 
   3   7  20       59.10       64.63      5.65 o 
   4   7  20       30.35       36.14      3.58 o 
  -3   8  20       86.22       80.16      5.39 o 
  -2   8  20       25.06       26.22      2.23 o 
  -1   8  20       64.08       70.10      3.45 o 
   0   8  20       71.87       71.92      4.79 o 
   1   8  20       63.94       68.65      4.66 o 
   2   8  20       24.94       25.63      2.78 o 
   3   8  20       86.43       79.31      4.56 o 
  -3   9  20       14.01       17.61      2.08 o 
  -2   9  20       14.76       16.14      2.28 o 
  -1   9  20       14.74       20.17      2.64 o 
   0   9  20        0.84       -0.07      1.87 o 
   1   9  20       14.79       17.73      2.98 o 
   2   9  20       13.73       15.85      2.36 o 
   3   9  20       14.28       11.65      3.46 o 
  -3  10  20       15.75       18.93      2.16 o 
  -2  10  20       32.92       35.98      3.47 o 
  -1  10  20        0.59       -0.09      1.33 o 
   0  10  20       89.96       88.40      5.45 o 
   1  10  20        0.51        1.16      3.56 o 
   2  10  20       33.41       33.58      3.93 o 
   3  10  20       16.03       26.43      3.89 o 
  -2  11  20        1.58       -0.40      1.22 o 
  -1  11  20       44.79       47.61     11.09 o 
   0  11  20        1.61        3.67      2.07 o 
   1  11  20       43.80       53.82      4.58 o 
   2  11  20        1.66        2.81      3.13 o 
  -2  12  20       19.20       16.49      3.27 o 
  -1  12  20       20.80       20.29      3.43 o 
   0  12  20        4.39        4.60      3.80 o 
   1  12  20       20.90       26.30      3.68 o 
   2  12  20       20.05       19.51      5.35 o 
  -1  13  20       26.21       35.76      4.46 o 
   0  13  20        0.01        2.24      2.18 o 
   1  13  20       25.02       35.35      6.27 o 
   1   0  21      193.63      184.34      5.38 o 
   2   0  21        0.05       -1.00      1.09 o 
   3   0  21       23.13       20.72      2.09 o 
   4   0  21        0.98        1.80      1.31 o 
  -4   1  21       38.55       37.78      4.25 o 
  -3   1  21       29.62       32.51      2.71 o 
  -2   1  21      139.95      141.89      4.61 o 
  -1   1  21        3.69        2.89      2.89 o 
   0   1  21        0.31        3.88      1.80 o 
   1   1  21        3.45        1.79      1.73 o 
   2   1  21      140.36      141.03      4.61 o 
   3   1  21       28.91       28.41      2.42 o 
   4   1  21       37.86       37.80      3.42 o 
  -4   2  21        7.29        5.85      1.71 o 
  -3   2  21       13.96       10.46      2.28 o 
  -2   2  21       75.86       70.09      2.85 o 
  -1   2  21      109.26      114.87      5.22 o 
   0   2  21        0.41        2.34      1.88 o 
   1   2  21      106.86      113.08      5.72 o 
   2   2  21       75.08       76.34      4.02 o 
   3   2  21       14.76       15.42      1.88 o 
   4   2  21        7.48        6.89      1.88 o 
  -4   3  21       60.21       59.87      3.74 o 
  -3   3  21       44.12       47.49      3.57 o 
  -2   3  21       39.11       44.22      2.39 o 
  -1   3  21       35.41       36.15      2.63 o 
   0   3  21       50.57       54.43      4.28 o 
   1   3  21       35.75       33.44      3.58 o 
   2   3  21       38.48       48.45      2.91 o 
   3   3  21       44.30       47.59      2.77 o 
   4   3  21       59.42       61.33      3.75 o 
  -4   4  21        1.29        2.08      1.51 o 
  -3   4  21       89.53       98.32      3.54 o 
  -2   4  21       46.88       38.04      2.27 o 
  -1   4  21       82.35       82.45      3.63 o 
   0   4  21      431.98      405.29     13.97 o 
   1   4  21       78.87       70.92      4.68 o 
   2   4  21       45.64       43.56      2.81 o 
   3   4  21       89.04       96.40      4.10 o 
   4   4  21        1.32        4.23      1.65 o 
  -4   5  21       48.26       43.70      2.76 o 
  -3   5  21       31.03       31.30      3.17 o 
  -2   5  21       11.96        9.60      1.79 o 
  -1   5  21        7.49        6.26      1.59 o 
   0   5  21        1.73        3.22      1.77 o 
   1   5  21        7.56        8.05      2.31 o 
   2   5  21       11.28       15.44      2.29 o 
   3   5  21       31.25       39.04      5.86 o 
   4   5  21       47.47       44.24      3.30 o 
  -3   6  21       10.42        9.36      1.60 o 
  -2   6  21       85.05       89.24      6.61 o 
  -1   6  21      102.54      114.02      3.82 o 
   0   6  21      360.68      406.18     11.76 o 
   1   6  21      101.77      111.43      5.81 o 
   2   6  21       82.14       84.10      5.39 o 
   3   6  21       10.63        8.41      2.20 o 
  -3   7  21       47.24       46.24      2.93 o 
  -2   7  21        2.51        1.01      1.18 o 
  -1   7  21       12.21       14.32      1.77 o 
   0   7  21       38.67       45.35      8.02 o 
   1   7  21       12.99       13.36      2.74 o 
   2   7  21        2.70        3.14      2.13 o 
   3   7  21       46.85       48.52      3.73 o 
  -3   8  21       16.02       10.26      1.78 o 
  -2   8  21        0.47        1.28      1.26 o 
  -1   8  21       23.58       16.16      2.52 o 
   0   8  21        3.78        1.62      1.94 o 
   1   8  21       23.63       22.49      4.66 o 
   2   8  21        0.56       -1.28      1.76 o 
   3   8  21       15.68       10.03      2.59 o 
  -3   9  21       44.49       47.06      3.03 o 
  -2   9  21        9.15        8.77      2.37 o 
  -1   9  21       40.77       44.36      3.55 o 
   0   9  21       12.97       18.83      4.72 o 
   1   9  21       40.71       48.62      6.20 o 
   2   9  21        9.62        7.20      2.50 o 
   3   9  21       44.02       44.98      4.69 o 
  -2  10  21       15.43       12.69      1.86 o 
  -1  10  21        0.04       -0.62      1.38 o 
   0  10  21        3.87        1.46      2.84 o 
   1  10  21        0.03        2.24      2.61 o 
   2  10  21       15.81       13.03      4.68 o 
  -2  11  21        3.06        1.20      1.26 o 
  -1  11  21       13.82       12.76      3.01 o 
   0  11  21        0.00       -1.10      2.41 o 
   1  11  21       13.34        9.89      3.76 o 
   2  11  21        3.16       -0.17      3.36 o 
  -1  12  21        5.24        5.06      3.61 o 
   0  12  21        0.94        1.96      2.96 o 
   1  12  21        5.03        2.27      2.90 o 
   0   0  22       94.22       82.69      7.29 o 
   1   0  22        0.41        1.32      1.24 o 
   2   0  22        0.52       -0.73      1.37 o 
   3   0  22        1.73        1.64      1.29 o 
   4   0  22        2.06        1.99      1.41 o 
  -4   1  22       16.75       15.94      2.07 o 
  -3   1  22       57.77       56.51      4.30 o 
  -2   1  22       39.26       40.49      4.02 o 
  -1   1  22       20.15       14.52      1.98 o 
   0   1  22      373.05      384.86     15.52 o 
   1   1  22       20.22       22.93      2.28 o 
   2   1  22       39.70       42.07      3.27 o 
   3   1  22       59.00       58.90      3.11 o 
   4   1  22       16.47       14.98      2.07 o 
  -4   2  22        2.51        2.13      1.37 o 
  -3   2  22        2.33        1.66      1.41 o 
  -2   2  22        8.56       11.58      1.95 o 
  -1   2  22       41.90       39.78      3.50 o 
   0   2  22       25.84       31.03      3.59 o 
   1   2  22       40.27       41.91      5.41 o 
   2   2  22        9.08       12.44      2.27 o 
   3   2  22        2.32        4.47      1.43 o 
   4   2  22        2.35        1.76      1.66 o 
  -4   3  22       17.48       20.04      2.45 o 
  -3   3  22        0.96        1.15      1.28 o 
  -2   3  22      117.89      109.86      4.00 o 
  -1   3  22       49.57       48.58      3.70 o 
   0   3  22       16.76       29.70      5.02 o 
   1   3  22       48.67       49.46      6.95 o 
   2   3  22      117.91      117.52      7.69 o 
   3   3  22        1.02        4.14      1.59 o 
   4   3  22       17.13       21.21      2.60 o 
  -3   4  22       76.67       79.24      3.50 o 
  -2   4  22       49.78       47.71      3.60 o 
  -1   4  22       29.70       34.75      2.63 o 
   0   4  22        1.18        5.97      2.07 o 
   1   4  22       28.62       30.81      3.60 o 
   2   4  22       50.00       56.10      3.72 o 
   3   4  22       77.78       72.80      4.43 o 
  -3   5  22       29.31       28.63      2.26 o 
  -2   5  22       19.95       21.51      2.17 o 
  -1   5  22       34.78       32.44      2.62 o 
   0   5  22       55.37       51.91     10.69 o 
   1   5  22       34.66       30.77      3.66 o 
   2   5  22       18.65       25.03      2.86 o 
   3   5  22       29.04       38.29      3.53 o 
  -3   6  22       35.51       32.20      2.40 o 
  -2   6  22      178.83      169.76      5.03 o 
  -1   6  22        3.46        4.33      2.01 o 
   0   6  22       17.63       12.43      2.60 o 
   1   6  22        3.42        3.48      2.01 o 
   2   6  22      179.94      180.87      7.83 o 
   3   6  22       36.98       32.12      3.28 o 
  -3   7  22        3.56        2.76      1.43 o 
  -2   7  22       12.34        8.04      1.89 o 
  -1   7  22        0.64        1.03      2.88 o 
   0   7  22      100.21       76.95      5.65 o 
   1   7  22        0.59       -0.50      2.55 o 
   2   7  22       11.27        6.53      4.35 o 
   3   7  22        4.00        6.44      2.37 o 
  -2   8  22       76.78       70.75      3.47 o 
  -1   8  22        2.10        0.79      1.79 o 
   0   8  22        0.48        0.23      1.86 o 
   1   8  22        2.41        4.41      2.69 o 
   2   8  22       77.81       73.12      5.44 o 
  -2   9  22       11.14       10.79      1.74 o 
  -1   9  22       55.45       55.17      4.02 o 
   0   9  22      106.00      121.68      9.13 o 
   1   9  22       54.29       55.30      6.78 o 
   2   9  22       11.32       10.91      2.83 o 
  -1  10  22       12.05       10.15      3.09 o 
   0  10  22       11.35       16.65      4.34 o 
   1  10  22       11.56       18.70      4.69 o 
  -1  11  22      101.75      124.16      9.56 o 
   0  11  22        7.44        6.08      3.37 o 
   1  11  22      101.18      111.06      9.09 o 
   1   0  23       98.75       93.46      4.00 o 
   2   0  23        5.52        9.61      2.65 o 
   3   0  23       15.14       16.54      2.35 o 
  -3   1  23       46.08       43.93      2.89 o 
  -2   1  23       12.86        9.44      1.81 o 
  -1   1  23       28.07       23.47      2.36 o 
   0   1  23       16.37       24.05      3.37 o 
   1   1  23       28.14       25.53      4.74 o 
   2   1  23       12.35        7.91      2.25 o 
   3   1  23       46.59       48.11      4.37 o 
  -3   2  23      106.29      108.37      4.48 o 
  -2   2  23       30.01       33.69      2.85 o 
  -1   2  23       43.30       51.31      3.10 o 
   0   2  23      281.26      301.27     10.15 o 
   1   2  23       44.39       42.15      2.96 o 
   2   2  23       30.13       32.47      3.91 o 
   3   2  23      109.06      115.79      4.62 o 
  -3   3  23       29.39       24.80      2.18 o 
  -2   3  23       47.48       47.49      3.86 o 
  -1   3  23        6.37        3.12      1.46 o 
   0   3  23       24.65       22.58      3.46 o 
   1   3  23        5.87        5.97      2.21 o 
   2   3  23       47.56       50.31      4.53 o 
   3   3  23       30.45       26.23      3.16 o 
  -3   4  23       64.16       55.59      2.96 o 
  -2   4  23       21.02       15.24      2.23 o 
  -1   4  23       54.82       43.86      4.33 o 
   0   4  23      102.38       93.92      5.56 o 
   1   4  23       55.52       36.61      3.91 o 
   2   4  23       21.07       21.08      3.20 o 
   3   4  23       66.23       70.56      4.44 o 
  -3   5  23       46.42       51.13      2.88 o 
  -2   5  23        8.99        9.03      1.88 o 
  -1   5  23       12.96       16.32      3.17 o 
   0   5  23       10.56       22.40      4.06 o 
   1   5  23       12.46       13.80      2.80 o 
   2   5  23        9.49       11.21      3.67 o 
   3   5  23       48.06       60.27      4.68 o 
  -3   6  23       48.30       56.74      7.83 o 
  -2   6  23       28.91       26.04      2.32 o 
  -1   6  23       79.07       90.40      5.67 o 
   0   6  23        1.42       -1.65      1.65 o 
   1   6  23       79.12       88.13      8.55 o 
   2   6  23       29.65       28.55      5.60 o 
  -2   7  23       38.24       38.83      2.74 o 
  -1   7  23       31.72       29.66      3.90 o 
   0   7  23       23.28       20.69      3.38 o 
   1   7  23       30.54       33.20      5.63 o 
   2   7  23       39.29       44.52      6.47 o 
  -2   8  23       48.34       44.68      2.91 o 
  -1   8  23       25.01       22.08      3.57 o 
   0   8  23       23.93       21.33      3.44 o 
   1   8  23       24.95       34.77      5.73 o 
   2   8  23       48.60       48.02      6.72 o 
  -1   9  23       12.81       10.90      2.72 o 
   0   9  23        7.53        4.65      3.10 o 
   1   9  23       12.46       10.18      4.02 o 
   0  10  23       39.26       55.90      6.98 o 
   0   0  24       14.10        9.98      3.66 o 
   1   0  24        0.54        1.68      1.91 o 
   2   0  24       33.69       24.57      2.58 o 
   3   0  24      171.08      174.13      5.77 o 
  -3   1  24        1.70        4.88      1.69 o 
  -2   1  24        5.63        7.42      1.74 o 
  -1   1  24       12.98       12.93      3.60 o 
   0   1  24       78.02       91.00      5.57 o 
   1   1  24       13.03       16.56      5.13 o 
   2   1  24        6.35        2.59      3.38 o 
   3   1  24        1.63        1.89      1.47 o 
  -3   2  24      119.95      130.84      6.14 o 
  -2   2  24       60.14       63.36      3.76 o 
  -1   2  24       26.24       22.57      3.44 o 
   0   2  24       31.97       33.12      3.91 o 
   1   2  24       27.01       25.37      3.61 o 
   2   2  24       59.34       61.07      4.98 o 
   3   2  24      118.72      129.51      5.70 o 
  -2   3  24        5.63        5.22      1.58 o 
  -1   3  24       14.13       12.00      3.85 o 
   0   3  24       38.51       37.52      6.13 o 
   1   3  24       13.73       14.67      3.01 o 
   2   3  24        5.70        6.54      2.41 o 
  -2   4  24       20.40       20.17      3.47 o 
  -1   4  24        5.82        5.63      2.45 o 
   0   4  24       40.35       36.79      4.09 o 
   1   4  24        6.22        8.25      2.50 o 
   2   4  24       20.09       14.89      3.09 o 
  -2   5  24       30.31       30.03      2.84 o 
  -1   5  24       54.97       45.19      4.52 o 
   0   5  24       77.75       75.59      5.36 o 
   1   5  24       54.73       58.41      4.87 o 
   2   5  24       29.55       29.57      5.36 o 
  -2   6  24        1.31        1.75      1.46 o 
  -1   6  24       16.53       13.50      2.93 o 
   0   6  24       65.93       62.38      5.05 o 
   1   6  24       15.60       18.08      3.58 o 
   2   6  24        1.57        0.50      2.41 o 
  -1   7  24       55.40       61.44      5.28 o 
   0   7  24        0.19        1.95      1.98 o 
   1   7  24       55.05       58.82      7.06 o 
  -1   8  24        2.23        1.60      3.13 o 
   0   8  24       14.04       19.72      4.64 o 
   1   8  24        1.83        0.82      2.08 o 
   1   0  25       30.05       27.18      3.83 o 
   2   0  25        2.11       -1.02      1.71 o 
  -2   1  25        0.74       -0.12      1.50 o 
  -1   1  25       19.43       21.33      3.39 o 
   0   1  25        2.25        4.19      2.80 o 
   1   1  25       18.02       24.17      3.51 o 
   2   1  25        0.74        2.49      1.55 o 
  -2   2  25       28.60       24.64      4.83 o 
  -1   2  25       10.78       10.78      2.76 o 
   0   2  25       31.63       32.03      4.69 o 
   1   2  25       10.12        7.97      4.57 o 
   2   2  25       27.49       27.45      8.05 o 
  -2   3  25       11.63       11.07      3.24 o 
  -1   3  25       10.80       13.28      3.02 o 
   0   3  25       34.66       38.81      9.25 o 
   1   3  25       10.74       14.41      4.31 o 
   2   3  25       11.70       13.10      2.70 o 
  -2   4  25       26.77       27.26      5.58 o 
  -1   4  25        7.13        6.83      5.20 o 
   0   4  25       61.80       53.59      4.76 o 
   1   4  25        6.54        6.70      2.23 o 
   2   4  25       25.99       29.09      5.60 o 
  -1   5  25       60.69       58.47      5.01 o 
   0   5  25       56.83       69.46      5.47 o 
   1   5  25       62.90       50.75      5.81 o 
  -1   6  25       13.31        7.61      2.46 o 
   0   6  25        8.59        9.04      2.45 o 
   1   6  25       14.35        8.94      2.45 o 
   0   0  26       53.80       37.02      6.14 o 
   1   0  26       24.26       25.80      3.83 o 
  -1   1  26       40.11       50.00      4.83 o 
   0   1  26       26.48       26.11      3.81 o 
   1   1  26       40.16       42.17      4.54 o 
  -1   2  26        3.11        1.24      1.89 o 
   0   2  26        2.28        3.84      2.35 o 
   1   2  26        3.27        4.18      1.99 o 
   0   3  26        5.48        4.55      3.64 o 
   0   4  26        2.53        8.43      2.39 o 
                                                 
